# Supplementary material for: Phylogenomic insights into LA-MRSA from Argentine pig farm environments: novel OptrA variant and regional emergence of an ST9 lineage co-circulating with international CC398 lineages
Source: Front Microbiol. 2025 Oct 9;16:1662779. doi: 10.3389/fmicb.2025.1662779 (PMC12557574; doi:10.3389/fmicb.2025.1662779)
Supplement: Supplementary file 7 [file Table_1.XLSX]

## Sheet: Sheet1
Supplementary Table S1. PCR primers used in the study for the detection of optrA and fosB genes
Gene	Sequence*(5' to 3')	Annealing temperature(℃)	Amplicon size(bp)	Reference
fosB	F: CAGAGATATTTTAGGGGCT	45	293	This study
	R: TTCCTGTATGCAATTCTAAT
optrA	F:AACAAAGCCAGACATTCTAT	45	486	This study
	R:GGAGTATCATAGCCTATCACAA
tetT	F: AAGGGTTATGAGTGATCTTAGA	45	392	This study
	R: AACCTCTATATGGATTACTGCTT
* F:forward ; R:reverse.
