# Supplementary material for: Phylogenomic insights into LA-MRSA from Argentine pig farm environments: novel OptrA variant and regional emergence of an ST9 lineage co-circulating with international CC398 lineages
Source: Front Microbiol. 2025 Oct 9;16:1662779. doi: 10.3389/fmicb.2025.1662779 (PMC12557574; doi:10.3389/fmicb.2025.1662779)
Supplement: Supplementary file 8 [file Table_2.XLSX]

## Sheet: S2-1-CC398
Sample	Accesion_number or Bioproject	Country	Host	reference clade (Matuszewska et al., 2022)	clade (this study)	Claster/phylogroup/lineage according (Fernandez et al., 2024)	Tn916	SCCmec	MLST	spa	blaZ	mecA	erm(A)	erm(B)	erm(C)	erm(T)	lsa(E)	lnu(A)	lnu(B)	lnu(G)	vga(A)	vga(E)	tet(K)	tet(L)	tet(T)	ant(4´)Ia or aadD	aph(2'')-Ia	aph(2'')-Ic	aph(3')-Ia	ant(6)-Ia or aadDE	ant(9)-Ia or spc	spw	spc-v	aac(6')-aph(2'')	str	dfrA	dfrE	dfrK	dfrG	fexA	cfr	optrA	bleO	fosB	mupA	cat(pC233)	grlA_S80Y	gyrA_S84L	grlA_S80F
USA_1	USA_1	USA	Human	Livestock-associated	E	NI	yes	MSSA	ST398	t011	yes	no	yes	no	no	no	no	no	no	no	no	no	no	no	no	no	no	no	no	no	no	yes	no	no	no	no	no	no	no	no	no	no	no	no	no	no	no	no	no
LA_MSSA_11	LA_MSSA_11	China	Bovine	NA/human-associated**	G1	c3	no	MSSA	ST398	t011	yes	no	no	no	no	no	no	yes	no	no	no	no	no	no	no	no	yes	no	yes	yes	no	no	no	no	no	no	yes	no	no	no	no	no	no	no	no	no	no	no	yes
GCF_001465755.1	GCA_001465755.1	Netherlands	Human	Livestock-associated	E	NI	yes	XII	ST398	t034	yes	yes	yes	no	no	no	no	no	no	no	no	no	no	no	no	no	no	no	no	no	no	yes	no	no	no	no	no	no	no	no	no	no	no	no	no	no	no	no	no
08BA02176	08BA02176	Canada	Human	Livestock-associated	E	NI	yes	V	ST398	t034	yes	yes	no	no	no	no	no	no	no	no	yes	no	no	no	no	no	no	no	no	no	no	no	no	no	no	no	no	no	no	no	no	no	no	no	no	no	no	no	no
USA_15	USA15	USA	Human	Livestock-associated	F	NI	yes	MSSA	ST398	08-16-16-02-25-34-65-24-25	yes	no	no	no	no	no	no	no	no	yes	no	no	no	no	no	no	no	no	no	no	no	no	no	no	no	no	no	no	no	no	no	no	no	no	no	no	no	no	no
PTDrAP2	NZ_CP029172	Australia	Pig	Livestock-associated	F	NA	yes	V	ST398	t034	yes	yes	no	no	yes	no	yes	no	yes	no	yes	no	yes	no	no	no	no	no	no	yes	no	no	no	no	no	no	no	no	yes	yes	yes	no	no	no	no	no	no	no	no
H20	GCF_008763845.1	Australia	Human	Livestock-associated	F	NA	yes	V	ST398	t034	yes	yes	no	no	yes	no	yes	no	yes	no	yes	no	yes	no	no	no	no	no	no	yes	no	no	no	no	no	no	no	no	yes	yes	no	no	no	no	no	no	no	no	no
H33	GCF_008763785.1	Australia	Human	Livestock-associated	F	NA	yes	V	ST398	t034	yes	yes	no	no	yes	no	no	no	no	no	no	no	yes	no	no	no	no	no	no	no	no	no	no	no	no	no	no	no	no	no	no	no	no	no	no	no	no	no	no
PTGrBP1	GCF_008763505.1	Australia	Human	Livestock-associated	F	NA	yes	V	ST398	t034	yes	yes	no	no	yes	no	yes	no	yes	no	yes	no	yes	no	no	no	no	no	no	yes	no	no	no	no	no	no	no	no	yes	yes	yes	no	no	no	no	no	no	no	no
RH207	GCA_900252185.1	Denmark	Human	Livestock-associated	E	c6/EP5/Lpg	yes	V	ST398	t011	yes	yes	no	no	no	no	no	no	no	no	no	no	yes	no	no	no	no	no	no	no	no	no	no	no	no	no	no	no	no	no	no	no	no	no	no	no	no	no	no
AA6	GCA_013625135.1	Germany	Bovine (Environment)	Livestock-associated	E	c6/EP5/Lpg	yes	V	ST398	t1451	yes	yes	yes	no	no	no	no	no	no	no	no	yes	no	no	no	no	no	no	no	no	yes	no	no	no	no	no	no	no	no	no	no	no	no	no	no	no	no	no	no
AA4	GCA_013625125.1	Germany	Dairy farm	Livestock-associated	E	c6/EP5/Lpg	yes	V	ST398	t1451	yes	yes	yes	no	no	no	no	no	no	no	no	yes	no	no	no	no	no	no	no	no	yes	no	no	no	no	no	no	no	no	no	no	no	no	no	no	no	no	no	no
EA1	GCA_013624825.1	Germany	Bovine (Environment)	Livestock-associated	E	c6/EP5/Lpg	yes	V	ST398	t011	yes	yes	no	no	no	no	no	no	no	no	yes	no	yes	no	no	no	no	no	no	no	no	no	no	no	no	no	no	no	no	no	no	no	no	no	no	no	no	yes	yes
H23	GCA_008763805.1	Australia	Human	Livestock-associated	E	c6/EP5/Lpg	yes	V	ST398	t011	yes	yes	no	no	yes	no	no	no	no	no	no	no	yes	no	no	no	no	no	no	no	no	no	no	no	no	no	no	no	no	no	no	no	no	no	no	no	no	no	no
516	GCA_002097015.1	Australia	Human	Livestock-associated	E	c6/EP5/Lpg	yes	XII	ST398	t1451	yes	yes	no	no	yes	no	no	no	no	no	no	no	yes	no	no	no	no	no	no	no	no	no	no	no	no	no	no	yes	no	no	no	no	no	no	no	no	no	no	yes
DICM09_01587	DICM09_01587-13HST	Spain	Sheep	Livestock-associated	E	NI	yes	V	ST398	t1451	yes	yes	no	no	no	no	no	no	no	no	yes	no	yes	no	no	no	no	no	no	no	no	no	no	no	no	no	no	no	no	no	no	no	no	no	no	no	no	no	no
C1655	JIZQ01000000	Spain	Pig	Livestock-associated	E	c6/EP5/Lpg/Lec	yes	V	ST398	t1255	yes	yes	no	no	yes	no	no	no	no	no	no	no	yes	no	no	no	no	no	no	no	no	no	no	no	no	no	no	no	no	yes	no	no	no	no	no	no	no	no	no
25_2889	25_2889	Netherlands	Human	Livestock-associated	E	NI	yes	V	ST398	t011	yes	yes	no	no	yes	no	no	no	no	no	yes	no	yes	no	no	no	no	no	no	no	no	no	no	no	no	no	no	no	no	no	no	no	no	no	no	no	no	no	yes
2009_60_561_1	GCA_000637255.1	Germany	Chicken	Livestock-associated	E	c6/EP5/Lpg	yes	V	ST398	t011	yes	yes	yes	no	yes	no	no	no	no	no	no	no	yes	yes	no	no	no	no	no	no	yes	no	no	no	no	no	no	yes	no	no	no	no	no	no	no	no	no	no	no
S56_POEL	GCA_000639895.1	Belgium	Chicken	Livestock-associated	E	c6/EP5/Leq	yes	IV	ST398	t011	yes	yes	no	no	no	yes	no	no	no	no	no	no	no	yes	no	yes	no	no	no	no	no	no	no	yes	no	yes	no	no	no	no	no	no	no	no	no	no	no	no	no
Rd.3	GCA_000639755.1	Germany	Bovine	Livestock-associated	E	c6/EP5/Leq	yes	IV	ST398	t011	yes	yes	no	no	no	no	no	no	no	no	no	no	no	no	no	no	no	no	no	no	no	no	no	no	no	no	no	no	no	no	no	no	no	no	no	no	no	no	no
PR243B0	GCA_002935015.1	South Africa	Pig	Livestock-associated	E	c6/EP5	yes	V	ST398	t011	yes	yes	no	yes	yes	no	no	no	no	no	no	no	yes	no	no	no	no	no	no	no	no	no	no	no	no	no	no	no	no	no	no	no	no	no	no	no	no	no	no
PN235B0	GCA_002934945.1	South Africa	Pig	Livestock-associated	E	c6/EP5	yes	V	ST398	t011	yes	yes	no	yes	yes	no	no	no	no	no	no	no	yes	no	no	no	no	no	no	no	no	no	no	no	no	no	no	no	no	no	no	no	no	no	no	no	no	no	no
2010-60-6511-5	GCA_000637375.1	Netherlands	Bovine	Livestock-associated	E	c6/EP5/Leq	yes	IV	ST398	t011	yes	yes	no	no	yes	yes	no	no	no	no	no	no	no	yes	no	yes	no	no	no	no	no	no	no	yes	no	no	no	yes	no	no	no	no	no	no	no	no	no	no	no
2010-60-6511-10	GCA_000637335.1	Netherlands	Bovine	Livestock-associated	E	c6/EP5/Leq	yes	IV	ST398	t011	yes	yes	no	no	no	no	no	no	no	no	no	no	no	no	no	no	no	no	no	no	no	no	no	yes	no	no	no	yes	no	no	no	no	no	no	no	no	no	no	no
HN3SA14	GCA_024588715.1	China	Pig	Livestock-associated	A	c6/AAP	yes	IX	ST398	t571	yes	yes	no	no	no	no	yes	no	yes	no	no	no	no	yes	no	yes	no	no	no	yes	no	yes	no	yes	no	no	no	no	yes	yes	yes	no	no	no	no	no	yes	yes	no
HN2SA20	GCA_024588355.1	China	Pig	Livestock-associated	A	c6/AAP	yes	IX (XII)	ST398	t571	yes	yes	no	no	no	yes	yes	no	yes	no	no	no	no	yes	no	yes	no	no	no	yes	no	yes	no	yes	no	no	no	no	yes	yes	yes	no	no	no	no	no	yes	yes	no
GX3SA02	GCA_024588715.1	China	Pig	Livestock-associated	A	c6/AAP	yes	V	ST398	t571	yes	yes	no	no	yes	no	yes	no	yes	no	no	no	no	yes	no	yes	no	no	no	yes	no	yes	no	yes	no	no	no	no	yes	yes	yes	no	no	no	no	no	yes	yes	no
GD4SA159	GCA_024588295.1	China	Pig(carcass)	Livestock-associated	A	c6/AAP	yes	IX (XII)	ST398	t571	yes	yes	no	no	yes	yes	yes	no	yes	no	no	no	no	yes	no	yes	no	no	no	yes	no	yes	no	yes	no	no	no	no	yes	yes	yes	yes	yes	no	no	no	yes	yes	no
GD4SA124	GCA_024588535.1	China	Pig	Livestock-associated	A	c6/AAP	yes	IX	ST398	t571	yes	yes	no	no	yes	yes	yes	no	yes	no	no	no	no	yes	no	yes	no	no	no	yes	no	yes	no	yes	yes	no	no	no	yes	yes	no	no	no	yes	no	no	yes	yes	no
GD4SA116	GCA_024588575.1	China	Pig	Livestock-associated	A	c6/AAP	yes	IX	ST398	t571	yes	yes	no	no	no	yes	yes	no	yes	no	no	no	no	yes	no	yes	no	no	no	yes	no	yes	no	yes	no	no	no	no	yes	yes	no	no	no	no	no	no	yes	yes	no
SA7605	ERS23968696	Argentina	Pig (environment)	Livestock-associated**	A	NI (not included in Fernandez 2024)	yes	V	ST398	t571	yes	yes	no	no	yes	yes	yes	no	yes	no	no	no	yes	yes	no	yes	no	no	no	yes	no	yes	no	yes	no	no	no	yes	yes	yes	no	no	no	yes	no	no	yes	yes	no
SA7609	ERS23968697	Argentina	Pig (environment)	Livestock-associated**	A	NI	yes	V	ST398	t571	yes	yes	no	no	yes	yes	yes	no	yes	no	no	no	yes	yes	no	yes	no	no	no	yes	no	yes	no	yes	no	no	no	yes	yes	yes	no	no	no	yes	no	no	yes	yes	no
M8746	ERS23968700	Argentina	Pig (swab)	Livestock-associated	A	c6/AAP	yes	V	ST8814	NA	yes	yes	no	no	yes	yes	yes	no	yes	no	no	no	no	yes	no	yes	no	no	no	yes	no	yes	no	yes	no	no	no	no	yes	yes	no	no	no	no	no	no	yes	yes	no
SA7635	ERS23968700	Argentina	Pig (environment)	Livestock-associated**	A	NI	yes	V	ST8814	t571	yes	yes	no	no	yes	yes	yes	no	yes	no	no	no	yes	yes	no	yes	no	no	no	yes	no	yes	no	yes	no	no	no	yes	yes	yes	no	no	no	no	no	no	yes	yes	no
SA7644	ERS23968702	Argentina	Pig (environment)	Livestock-associated**	A	NI	yes	V	ST8814	t571	yes	yes	no	no	yes	yes	yes	no	yes	no	no	no	yes	yes	no	yes	no	no	no	yes	no	yes	no	yes	no	no	no	yes	yes	yes	no	no	no	no	no	no	yes	yes	no
PJFA-521M	GCF_004681195	South Korea	Pig	Livestock-associated	A	c6/AAP	yes	V	ST398	t18103	yes	yes	no	no	no	yes	yes	no	yes	no	no	no	no	yes	no	yes	no	no	no	yes	no	yes	no	yes	no	no	no	no	yes	yes	yes	no	no	no	no	no	yes	yes	no
SAV1146	GCA_003583795.1	Germany	Human	Livestock-associated	B	c6/EP4/L5	yes	IV	ST398	t899	yes	yes	no	no	no	no	no	no	no	no	yes	no	no	no	no	no	no	no	no	no	no	no	no	no	no	yes	no	no	no	no	no	no	no	no	no	no	no	no	yes
1110700562	GCA_000636435.1	Netherlands	Human	Livestock-associated	B	c6/EP4/L5	yes	MSSA	ST398	t899	yes	no	no	no	no	no	no	no	no	no	yes	no	no	no	no	no	no	no	no	no	no	no	no	no	no	no	no	no	no	no	no	no	no	no	no	no	no	no	yes
75495_3	SRR1290884	Italy	Pig	Livestock-associated	B	c6/EP4/L5	yes	V	ST398	t899	yes	yes	no	no	yes	no	no	no	no	no	yes	no	no	yes	no	yes	no	no	no	no	no	no	no	no	no	no	no	yes	no	no	no	no	yes	no	no	no	no	no	no
88088-2	SRR1290879	Italy	Pig	Livestock-associated	B	c6/EP4/L5	yes	MSSA	ST398	t899	yes	no	no	no	yes	no	no	no	no	no	yes	no	no	yes	no	yes	no	no	no	no	no	no	no	no	yes	no	no	yes	no	yes	no	no	yes	no	no	no	no	no	no
GX3SA14	GCA_024588695.1	China	Pig	Livestock-associated	C2	c6/EP4/L3	yes	V	ST398	t034	yes	yes	no	no	yes	no	yes	no	yes	no	no	no	yes	no	no	no	no	no	no	no	yes	no	no	yes	no	no	no	no	no	yes	no	yes	no	no	no	no	no	no	no
GX2SA08	GCA_024588385.1	China	Pig	Livestock-associated	C2	c6/EP4/L3	yes	V	ST398	t034	yes	yes	no	no	yes	no	yes	no	yes	no	no	no	yes	no	no	no	no	no	no	no	yes	no	no	no	no	no	no	no	yes	yes	yes	no	no	no	no	no	no	no	no
GDW3SA02	GCA_024588755.1	China	Pig	Livestock-associated	C2	c6/EP4/L3	yes	V	ST398	t034	yes	yes	no	no	yes	no	yes	no	yes	no	no	no	yes	no	no	no	no	no	no	no	yes	no	no	yes	no	no	no	no	yes	yes	no	yes	no	no	no	no	no	no	no
GDR3SA10	GCA_024588795.1	China	Pig	Livestock-associated	C2	c6/EP4/L3	yes	V	ST398	t034	yes	yes	no	no	yes	no	yes	no	yes	no	no	no	yes	yes	no	yes	no	yes	no	no	yes	no	no	no	no	no	no	no	yes	yes	yes	no	no	no	no	no	no	no	no
GDR3SA07	GCA_024588815.1	China	Pig	Livestock-associated	C2	c6/EP4/L3	yes	V	ST398	t034	yes	yes	no	no	yes	no	yes	no	yes	no	no	no	yes	no	no	no	no	no	no	no	yes	no	no	yes	no	no	no	no	yes	yes	no	yes	no	no	no	no	no	no	no
GDR3SA03	GCA_024588855.1	China	Pig	Livestock-associated	C2	c6/EP4/L3	yes	V	ST398	t034	yes	yes	no	no	yes	no	yes	no	yes	no	no	no	yes	no	no	no	no	no	no	no	yes	no	no	yes	no	no	no	no	yes	yes	no	yes	no	no	no	no	no	no	no
GDC6P096P	NZ_CP065194	China	Pig	Livestock-associated	C2	c6/EP4/L3	yes	V	ST398	t034	yes	yes	no	no	yes	no	yes	no	yes	no	no	no	yes	no	no	no	no	no	no	no	yes	no	no	no	no	no	no	no	yes	yes	yes	no	no	no	no	no	no	no	no
OP4	GCA_009792375.1	Denmark	Human carriage	Livestock-associated	C2	c6/EP4/L3	yes	V	ST398	t034	yes	yes	no	no	no	no	yes	no	yes	no	no	no	yes	no	no	no	no	no	no	no	yes	no	no	no	yes	no	no	no	yes	no	no	no	no	no	no	no	no	no	no
SA7641	ERS23968701	Argentina	Pig (environment)	Livestock-associated**	C2	NI	yes	V	ST398	t034	yes	yes	no	no	no	no	yes	no	yes	no	no	no	yes	no	no	no	no	no	no	no	no	no	yes	no	no	no	no	yes	yes	no	no	no	no	no	no	no	no	no	no
EE3	GCA_013624705.1	Germany	Bovine (Environment)	Livestock-associated	C	c6/EP4/L4	yes	V	ST398	t011	yes	yes	no	no	no	no	no	no	no	no	yes	no	yes	no	no	no	no	no	no	no	no	no	no	no	no	no	no	no	yes	no	no	no	no	no	no	no	no	no	no
FA1	GCA_013624555.1	Germany	Bovine (Environment)	Livestock-associated	C1	c6/EP4/L1	yes	V	ST398	t034	yes	yes	no	no	no	no	no	no	no	no	no	no	yes	no	no	no	no	no	no	no	no	no	no	no	no	no	no	no	yes	yes	no	no	no	no	no	no	yes	yes	no
MRSA 10152	GCA_001726145.1	Brazil	Human clinical	Livestock-associated	C1	c6/EP4	yes	V	ST398	t034	yes	yes	no	no	yes	no	yes	no	yes	no	no	no	yes	no	no	yes	no	no	no	yes	no	yes	no	no	no	no	no	no	yes	no	no	no	no	no	no	no	yes	yes	no
SA7601	ERS23968694	Argentina	Pig (environment)	Livestock-associated**	C1	NI	yes	V	ST398	t034	yes	yes	no	no	yes	no	no	no	no	no	no	no	yes	no	no	no	no	no	no	no	no	no	no	no	no	no	no	no	yes	yes	no	no	no	no	no	no	yes	yes	no
SA7603	ERS23968695	Argentina	Pig (environment)	Livestock-associated**	C1	NI	yes	V	ST398	t034	yes	yes	no	no	yes	no	no	no	no	no	no	no	yes	no	no	yes	no	no	no	no	no	no	no	no	no	no	no	no	yes	yes	no	yes	yes	no	no	no	yes	yes	no
SA7624	ERS23968698	Argentina	Pig (environment)	Livestock-associated**	C1	NI	yes	III-like	ST398	t034	yes	yes	no	no	yes	no	yes	no	yes	no	no	no	no	no	no	yes	no	no	no	yes	no	yes	no	no	yes	no	no	no	yes	yes	no	no	no	yes	no	no	yes	yes	no
SA7628	ERS23968699	Argentina	Pig (environment)	Livestock-associated**	C1	NI	yes	V-like(A1B1)	ST398	t034	yes	yes	no	no	yes	no	yes	no	yes	no	no	no	no	no	no	yes	no	no	no	yes	no	yes	no	no	no	no	no	yes	yes	yes	no	no	no	yes	no	yes	yes	yes	no
M8743	GCA_028881665.1	Argentina	Pig (swab)	Livestock-associated	C1	c6/EP4	yes	V	ST398	t034	yes	yes	no	no	yes	no	yes	no	yes	no	no	no	yes	yes	yes	yes	no	no	no	yes	no	yes	no	no	no	no	no	no	yes	no	no	no	no	no	no	no	yes	yes	no
GD3SAT1	GCA_024588255.1	China	slaughterhouse worker (human)	Livestock-associated	D	c6/EP3	yes	V	ST398	t034	yes	yes	yes	no	yes	no	no	no	no	no	no	yes	yes	no	no	no	no	no	no	no	yes	no	no	no	no	no	no	no	yes	yes	yes	no	no	no	no	no	no	no	no
GD3SAM4	GCA_024588265.1	China	slaughterhouse worker (human)	Livestock-associated	D	c6/EP3	yes	V	ST398	t034	yes	yes	yes	no	yes	no	no	no	no	no	no	yes	yes	no	no	no	no	no	no	no	yes	no	no	no	no	no	no	no	yes	yes	yes	no	no	no	no	no	no	no	no
BB1	GCA_013625025.1	Germany	NA	Livestock-associated	D	c6/EP3	yes	V	ST398	t034	yes	yes	yes	no	no	no	no	no	no	no	no	yes	yes	no	no	no	no	no	no	no	yes	no	no	no	no	no	no	no	yes	no	no	no	no	no	no	no	no	no	no
DB1	GCA_013624855.1	Germany	NA	Livestock-associated	D	c6/EP3	yes	V	ST398	t571	yes	yes	yes	no	no	no	no	no	no	no	no	yes	yes	no	no	no	no	no	no	no	yes	no	no	no	no	no	no	no	yes	no	no	no	no	no	no	no	no	no	no
GA1	GCA_013624505.1	Germany	Bovine (Environment)	NA/Livestock-associated**	D	c6/EP3	no	V	ST398	t034	yes	yes	yes	no	no	no	no	no	no	no	no	yes	yes	no	no	no	no	no	no	no	yes	no	no	no	no	no	no	no	yes	no	no	no	no	no	no	no	no	no	no
Chi_8	GCA_000638955.1	Germany	Chicken	Livestock-associated	D	c6/EP3/LEb	yes	V	ST398	t011	yes	yes	yes	yes	no	no	no	no	no	no	no	yes	yes	no	no	no	no	no	no	no	yes	no	no	no	yes	no	no	no	yes	no	no	no	no	no	no	no	no	no	no
2010-60-6511-39	GCA_000637355.1	Germany	Chiken	Livestock-associated	D	c6/EP5/LEb	yes	V	ST398	t011	yes	yes	yes	yes	yes	no	no	no	no	no	no	yes	yes	no	no	no	no	no	no	no	yes	no	no	no	yes	no	no	no	yes	no	no	no	no	no	no	no	no	no	no
RIVM1295	RIVM1295	Netherlands	Human	Livestock-associated	F	NI	yes	V	ST398	t108	yes	yes	no	no	yes	no	no	no	no	no	no	no	yes	no	no	no	no	no	no	no	no	no	no	no	no	no	no	no	no	no	no	no	no	no	no	no	no	no	no
ISU_926	LKYR00000000	USA	Pig	Livestock-associated	F	NI	yes	V	ST398	t034	yes	yes	yes	no	yes	no	no	yes	no	no	yes	no	yes	no	no	yes	no	no	no	no	yes	no	no	no	no	no	no	no	no	no	no	no	yes	no	no	no	no	no	no
ISU 917	GCA_002273475.1	USA	Pig	Livestock-associated	F	NA	yes	V	ST398	t034	yes	yes	yes	no	no	no	no	yes	no	no	yes	no	yes	no	no	yes	no	no	no	no	yes	no	no	no	no	no	no	no	no	no	no	no	yes	no	no	no	no	no	no
ISU_916	GCA_002273455.1	USA	Pig	Livestock-associated	F	NA	yes	V	ST398	t034	yes	yes	yes	no	no	no	no	yes	no	no	yes	no	yes	no	no	yes	no	no	no	no	yes	no	no	no	no	no	no	no	no	no	no	no	yes	no	no	no	no	no	no
11P8	GCA_000636775.1	Netherlands	Pig	Livestock-associated	F	c5/EP2	yes	V	ST398	t1456	yes	yes	no	no	no	no	no	no	no	no	no	no	yes	no	no	no	no	no	no	no	no	no	no	no	yes	no	no	no	no	no	no	no	no	no	no	no	no	no	no
1110700610	1110700610	Netherlands	Human	Livestock-associated	F	NI	yes	V	ST398	t2329	yes	yes	no	no	no	no	no	no	no	no	no	no	yes	no	no	no	no	no	no	no	no	no	no	no	no	no	no	no	no	no	no	no	no	no	no	no	no	no	no
GD705	NZ_CP019593	China	Human	Human-associated	G1	c3	no	MSSA	ST398	t011	yes	yes	no	no	no	no	no	no	no	no	no	no	no	no	no	no	no	no	no	no	no	no	no	no	no	no	no	no	no	no	no	no	no	no	no	no	no	no	no
GD5	NZ_CP019592	China	Human	Human-associated	G1	c3	no	V	ST398	t034	yes	yes	no	no	no	no	no	no	no	no	no	no	no	no	no	no	no	no	no	no	no	no	no	no	no	no	no	no	yes	no	no	no	no	no	no	no	no	no	no
GCF_010994215.1	GCA_010994215.1	China	Human	Human-associated	G1	c3/AP	no	V	ST398	t034	yes	yes	no	no	yes	no	no	no	no	no	no	no	no	no	no	no	no	no	no	no	no	no	no	no	yes	no	no	no	no	no	no	no	no	no	no	no	no	no	no
ABR112	GCA_009764875.1	Taiwan	Human	Human-associated	G1	c3	no	V	ST398	t034	yes	yes	no	no	yes	no	no	no	no	no	no	no	no	no	no	yes	no	no	no	no	no	no	no	yes	no	no	no	no	yes	no	no	no	no	no	no	no	no	no	no
ABR121	GCA_009764845.1	Taiwan	Human	Human-associated	G1	c3	no	V	ST398	t034	yes	yes	no	no	yes	no	no	no	no	no	no	no	no	no	no	yes	no	no	no	no	no	no	no	yes	no	no	no	no	yes	no	no	no	no	no	no	no	no	no	no
ABR134	GCA_009764835.1	Taiwan	Human	Human-associated	G1	c3	no	V	ST398	t034	yes	yes	no	no	no	no	no	no	no	no	no	no	no	no	no	no	no	no	no	no	no	no	no	yes	no	no	no	no	yes	no	no	no	no	no	no	no	no	no	no
ABR171	GCA_009764825.1	Taiwan	Human	Human-associated	G1	c3	no	V	ST398	t034	yes	yes	no	no	no	no	no	no	no	no	no	no	no	no	no	no	no	no	no	no	no	no	no	yes	no	no	no	no	yes	no	no	no	no	no	no	no	no	no	no
FY22	NXFU01000000	China	Human	Human-associated	G1	c3/AP	no	V	ST398	t034	yes	yes	no	no	no	no	no	no	no	no	no	no	no	no	no	no	no	no	no	no	no	no	no	no	no	no	no	no	no	no	no	no	no	no	no	no	no	no	no
FY20	NTMC01000000	China	Human	Human-associated	G1	c3/AP	no	V	ST398	t034	yes	yes	no	no	yes	no	no	no	no	no	no	no	no	no	no	no	no	no	no	no	no	no	no	no	no	no	no	no	no	no	no	no	no	no	no	no	no	no	no
18A201	SAMN14996942	China	Chicken (animal food)	Human-associated	G1	c3/AP	no	NT	ST398	t011	yes	yes	no	no	yes	no	no	no	no	no	no	no	no	no	no	no	no	no	no	no	no	no	no	no	no	no	no	no	no	no	no	no	no	no	no	no	no	no	no
18-398-13	SRR11526823	China	Human	Human-associated	G1	c3/AP	no	V	ST398	t1451	yes	yes	no	no	yes	no	no	no	no	no	no	no	no	no	no	no	no	no	no	no	no	no	no	no	no	no	no	no	no	no	no	no	no	no	no	no	no	no	no
18-398-01	SRR11526828	China	Human	Human-associated	G1	c3/AP	no	V	ST398	t011	yes	yes	no	no	yes	no	no	no	no	no	no	no	no	no	no	no	no	no	no	no	no	no	no	no	no	no	no	no	no	no	no	no	no	no	no	no	no	no	no
17_398_40	SRR11526831	China	Human	Human-associated	G1	c3/AP	no	V	ST398	t011	yes	yes	no	no	yes	no	no	yes	no	no	no	no	yes	no	no	yes	no	no	no	no	no	no	no	no	no	no	yes	no	no	no	no	no	no	no	yes	no	no	no	no
16_398_31	SRR11526852	China	Human	Human-associated	G1	c3/AP	no	NT	ST398	t011	yes	yes	no	no	yes	no	no	no	no	no	no	no	no	no	no	no	no	no	no	no	no	no	no	no	no	no	no	no	no	no	no	no	no	no	no	no	no	no	no
TAMU_56-089	TAMU 56089	USA	Equus asinus africanus (Donkey)	Livestock-associated	E	NI	yes	IV	ST398	t011	yes	yes	no	no	no	no	no	no	no	no	no	no	no	no	no	no	no	no	no	no	no	no	no	no	no	no	no	yes	no	no	no	no	no	no	no	no	no	no	no
TAMU-46-069	TAMU 49069	USA	Equus asinus africanus (Donkey)	Livestock-associated	E	NI	yes	IV	ST398	t011	yes	yes	no	no	no	no	no	no	no	no	no	no	no	no	no	no	no	no	no	no	no	no	no	no	no	no	no	yes	no	no	no	no	no	no	no	no	no	no	no
IMT34209	GCA_003001335.1	Germany	Horse	Livestock-associated	E	c6/EP5/Leq/Leg	yes	IV	ST398	t011	yes	yes	no	no	no	no	no	no	no	no	no	no	no	no	no	no	no	no	no	no	no	no	no	yes	yes	no	no	yes	no	no	no	no	no	no	no	no	no	no	no
IMT34080	GCA_003001315.1	Germany	Horse	Livestock-associated	E	c6/EP5/Leq/Lef	yes	IV	ST398	t011	yes	yes	no	no	no	no	no	no	no	no	no	no	no	no	no	no	no	no	no	no	no	no	no	yes	yes	no	no	yes	no	no	no	no	no	no	no	no	no	yes	yes
IMT33861	GCA_003001225.1	Germany	Horse	Livestock-associated	E	c6/EP5/Leq/Lef	yes	IV	ST398	t011	yes	yes	no	no	no	no	no	no	no	no	no	no	no	no	no	no	no	no	no	no	no	no	no	yes	no	no	no	yes	no	no	no	no	no	no	no	no	no	yes	yes
IMT33828	GCA_003001185.1	Germany	Horse	Livestock-associated	E	c6/EP5/Leq/Lef	yes	IV	ST398	t011	yes	yes	no	no	no	no	no	no	no	no	no	no	no	no	no	no	no	no	no	no	no	no	no	yes	yes	no	no	yes	no	no	no	no	no	no	no	no	no	yes	yes
UB643	UB643	Brazil	Human	Human-associated	G3	NI	no	MSSA	ST398	t1451	yes	no	no	no	no	yes	no	no	no	no	no	no	no	no	no	no	no	no	no	no	no	no	no	no	no	no	no	no	no	no	no	no	no	no	no	no	no	no	no
UB642	UB642	Brazil	Human	Human-associated	G3	NI	no	MSSA	ST398	t1451	yes	no	no	no	no	yes	no	no	no	no	no	no	no	no	no	no	no	no	no	no	no	no	no	no	no	no	no	no	no	no	no	no	no	no	no	no	no	no	no
ST20091826	ST20091826/SRR445082	France	Human	Human-associated	G3	c2/SP	no	MSSA	ST398	t1451	no	no	no	no	yes	yes	no	no	no	no	no	no	no	no	no	no	no	no	no	no	no	no	no	no	no	no	no	no	no	no	no	no	no	no	no	no	no	no	no
RUMC_0042	RUMC_0042	Netherlands	Human	Human-associated	G3	NI	no	MSSA	ST398	t1451	no	no	no	no	no	yes	no	no	no	no	no	no	no	no	no	no	no	no	no	no	no	no	no	no	no	no	no	no	no	no	no	no	no	no	no	no	no	no	no
P23_14_SD4.1	P23-14_SD4.1/SRR445076	China	Pig(dust)	Human-associated	G2	c1	no	MSSA	ST398	t011	yes	no	no	yes	no	no	no	yes	no	no	no	no	no	yes	no	no	yes	no	no	no	no	no	no	yes	no	no	yes	no	no	yes	no	no	no	yes	no	no	no	yes	yes
NM160	GCA_026950545.1	USA	Human	Human-associated	G3	c2/SP	no	MSSA	ST398	t1451	yes	no	no	no	no	yes	no	no	no	no	no	no	no	no	no	no	no	no	no	no	no	no	no	no	no	no	no	no	no	no	no	no	no	no	no	no	no	no	yes
NM152	GCA_026941905.1	USA	Human	Human-associated	G3	c2/SP	no	MSSA	ST398	t1451	yes	no	no	no	no	yes	no	no	no	no	no	no	no	no	no	no	no	no	no	no	no	no	no	no	no	no	no	no	no	no	no	no	no	no	no	no	no	no	no
NM025	GCA_026950905.1	USA	Human	Human-associated	G3	c2/SP	no	MSSA	ST398	t571	yes	no	no	no	no	yes	no	no	no	no	no	no	no	no	no	no	no	no	no	no	no	no	no	no	no	no	no	no	no	no	no	no	no	no	no	no	no	no	no
SA6019N	ERS23968705	Argentina	Human	Human-associated**	G3	NI	no	MSSA	ST398	t1451	yes	no	no	no	no	yes	no	no	no	no	no	no	no	no	no	no	no	no	no	no	no	no	no	no	no	no	no	no	no	no	no	no	no	no	no	no	no	no	no
LA_MSSA_7	SAMN05942166	China	Bovine	Human-associated	G3	c2/SP	no	MSSA	ST398	t1451	yes	no	no	yes	no	yes	no	no	no	no	no	no	no	yes	no	no	yes	no	yes	no	no	no	no	no	no	no	yes	no	no	no	no	no	no	no	no	no	no	no	no
LA_MSSA_13	LA_MSSA_13	China	Bovine	Human-associated	G3	NI	no	MSSA	ST398	t1451	no	no	no	no	no	yes	no	yes	no	no	no	no	no	no	no	no	no	no	yes	no	no	no	no	no	yes	no	no	no	no	no	no	no	no	no	no	no	no	no	no
CFSA15SA080	SAMN14997224	China	Chicken (animal food)	Human-associated	G1	c3	no	MSSA	ST398	t1451	yes	no	no	yes	no	no	no	no	no	no	no	no	no	no	no	no	yes	no	no	no	no	no	no	no	no	no	yes	no	no	no	no	no	no	no	no	no	no	no	no
CFSA15SA060	SAMN14997205	China	Chicken (animal food)	Human-associated	G2	c1	no	MSSA	ST398	t011	yes	no	no	yes	no	no	no	yes	no	no	no	no	yes	yes	no	no	yes	no	no	no	no	no	no	no	no	no	yes	no	no	no	no	no	no	no	no	no	no	yes	yes
71193	71193	USA	Human	Human-associated	G3	NI	no	MSSA	ST398	t571	yes	no	no	no	no	yes	no	no	no	no	no	no	no	no	no	no	no	no	no	no	no	no	no	no	no	no	no	no	no	no	no	no	no	no	no	no	no	no	no
10T024705a	SAMN03289620	UK	Human	Human-associated	G3	c2/SP	no	MSSA	ST398	t1451	yes	no	no	no	no	yes	no	no	no	no	no	no	no	no	no	no	no	no	no	no	no	no	no	no	no	no	no	no	no	no	no	no	no	no	no	no	no	no	no
GD1677	NZ_CP019595	China	Human	Human-associated	G2	c1	no	MSSA	ST398	t034	yes	no	no	yes	no	no	no	no	no	no	no	no	no	no	no	no	yes	no	no	yes	no	no	no	no	no	no	yes	no	no	no	no	no	no	no	no	no	no	yes	yes
SA7004	ERS23968706	Argentina	Bovine	Human-associated**	G3	NI	no	MSSA	ST398	t1451	yes	no	no	no	no	yes	no	no	no	no	no	no	no	no	no	no	no	no	no	no	no	no	no	no	no	no	no	no	no	no	no	no	no	no	no	no	no	no	no
SA7018	ERS23968707	Argentina	Bovine	Human-associated**	G3	NI	no	MSSA	ST398	t1451	yes	no	no	no	no	yes	no	no	no	no	no	no	no	no	no	no	no	no	no	no	no	no	no	no	no	no	no	no	no	no	no	no	no	no	no	no	no	no	no
SA6486-1	ERS23968708	Argentina	Environment (river)	Livestock-associated**	A	NI	yes	MSSA	ST398	t571	yes	no	no	no	yes	yes	yes	no	yes	no	no	no	no	yes	no	yes	no	no	no	yes	no	yes	no	yes	no	no	no	no	yes	yes	no	no	no	no	no	no	yes	yes	no
SA6487-1	ERS23968709	Argentina	Environment (river)	Livestock-associated**	A	NI	yes	MSSA	ST398	t571	yes	no	no	no	yes	yes	yes	no	yes	no	no	no	no	yes	no	yes	no	no	no	yes	no	yes	no	yes	no	no	no	no	yes	yes	no	no	no	no	no	no	yes	yes	no
SA7634	ERS23968703	Argentina	Pig (environment)	Livestock-associated**	A	NI	yes	V	ST8814	t571	yes	yes	no	no	yes	yes	yes	no	yes	no	no	no	yes	yes	no	yes	no	no	no	yes	no	yes	no	yes	no	no	no	yes	yes	yes	no	no	no	no	no	no	yes	yes	no
SA7645	ERS23968704	Argentina	Pig (environment)	Livestock-associated**	A	NI	yes	V	ST8814	t571	yes	yes	no	no	yes	yes	yes	no	yes	no	no	no	yes	yes	no	yes	no	no	no	yes	no	yes	no	yes	no	no	no	yes	yes	yes	no	no	no	no	no	no	yes	yes	no
08S00974	NZ_CP020019	Germany	Swine	Livestock-associated	E	c6/EP5/Lpg	yes	V	ST398	t011	yes	yes	no	no	no	no	no	no	no	no	yes	no	yes	no	no	no	no	no	no	no	no	no	no	no	no	no	no	no	no	no	no	no	no	no	no	no	no	no	no
LA- or HuA-associated**: Isolate clustered as livestock-associated or human-associated in this study (Figures 5 and S6).
NI: Not included in the analysis by Fernandez et al., 2024.
NA: Not assigned to any phylogroup or lineage in the analysis by Fernandez et al., 2024.
[truncated: 3 more columns]

## Sheet: S2-2 CC1-ST9
Sample	Accesion_number/Bioproject	Country	Host	clade	SCCmec	MLST	spa	blaZ	mecA	erm(A)	erm(B)	erm(C)	ermT	lsa(E)	lnu(A)	lnu(B)	lnu(G)	vga(A)	msr(A)	tet(K)	tet(L)	tet(T)	aadD	aph(2'')-Ia	aph(2'')-Ic	aph(3')-Ia	aadE (ant(6)-Ia)	ant(9)-Ia/spc	spw	aac(6')-aph(2'')	aph(3')-III	str	dfrE	dfrK	dfrG	fexA	cfr	optrA	bleO	fosB	mupA	fosB6	fosB3	cat(pC233)	grlA_S80Y	gyrA_S84L	grlA_S80F	gyrA_S84A	grlB_P585S
561_SAUR	JVCB00000000	United States	Human	ST109	MSSA	ST109	t209	yes	no	yes	no	no	no	no	no	no	no	no	no	no	no	no	no	no	no	no	no	no	no	no	no	no	no	no	no	no	no	no	no	no	no	no	no	no	no	no	no	no	no
SA6848	ERS23968691	Argentina	Human (skin and soft tissue infection)	ST109	MSSA	ST109	t209	yes	no	yes	no	no	no	no	no	no	no	no	no	no	no	no	no	no	no	no	no	yes	no	no	no	no	no	no	no	no	no	no	no	no	no	no	no	no	no	no	no	no	no
5R_157_2	MCFM00000000	Mexico	Human	ST109	MSSA	ST109	t209	yes	no	yes	no	no	no	no	no	no	no	no	no	no	no	no	no	no	no	no	no	yes	no	no	no	no	no	no	no	no	no	no	no	no	no	no	no	no	no	no	no	no	no
TSAR01	GCF 02247015.1	Taiwan	Human	I	V	ST9	Unknown	yes	yes	no	no	yes	no	no	no	no	no	no	no	no	no	no	no	no	no	no	no	no	no	no	no	no	no	no	no	no	no	no	no	no	no	no	no	no	no	no	no	no	no
NCTC6136	GCF 900474715.1	Australia	Unknown	I	MSSA	ST9	t4358	no	no	no	no	no	no	no	no	no	no	no	no	no	no	no	no	no	no	no	no	no	no	no	no	no	no	no	no	no	no	no	no	no	no	no	no	no	no	no	no	no	no
TSAR05	GCF_002247315.1/NADE00000000	Taiwan	Human	I	V	ST9	t800	yes	yes	no	no	yes	no	no	no	no	no	no	no	no	no	no	no	no	no	no	no	no	no	no	no	no	no	no	no	no	no	no	no	no	no	no	no	no	no	no	no	no	no
UA930	GCF 009674225.1	Argentina	Human	IIA	MSSA	ST9	t464	yes	no	no	no	no	no	no	yes	no	no	no	no	no	no	no	no	no	no	no	no	no	no	no	no	no	no	no	no	no	no	no	no	no	no	no	no	no	no	yes	yes	no	no
st1332	GCF 900042135.1	UK	Human	IIA	MSSA	ST9	t099	yes	no	no	no	yes	no	no	no	no	no	no	no	no	no	no	no	no	no	no	no	no	no	no	no	no	no	no	no	no	no	no	no	no	no	no	no	no	no	no	no	no	no
GCF_900082095.1	GCF 900082095.1	United States	Human	IIA	MSSA	ST9	t193	yes	no	no	no	no	no	no	no	no	no	no	no	no	no	no	no	no	no	no	no	no	no	no	no	no	no	no	no	no	no	no	no	no	no	no	no	no	no	no	no	no	no
SA6083	ERS23968692	Argentina	Human carriage	IIA	MSSA	ST9	t587	yes	no	no	no	no	no	no	no	no	no	no	yes	yes	no	no	no	no	no	no	no	no	no	no	no	no	no	no	no	no	no	no	no	no	no	no	no	no	no	no	no	no	no
SA6650	ERS23968693	Argentina	Human (prosthetic joint infection)	IIA	MSSA	ST9	t158	yes	no	no	no	no	no	no	no	no	no	no	no	no	no	no	no	no	no	no	no	no	no	no	no	no	no	no	no	no	no	no	no	no	no	no	no	no	no	no	no	no	no
UP_1612	GCF_009912055.1/NZ_CP047807.1	Unknown	Human	IIA	MSSA	ST9	t100	yes	no	no	no	no	no	no	no	no	no	no	no	no	no	no	no	no	no	no	no	no	no	no	no	no	no	no	no	no	no	no	no	no	no	no	no	no	no	no	no	no	no
SAV1158	GCF 003581465.1	Germany	Food	IIB1	IV	ST9	t899	yes	yes	no	no	no	no	no	no	no	no	no	no	no	no	no	no	no	no	no	no	no	no	no	no	no	no	no	no	no	no	no	no	no	no	no	no	no	no	yes	yes	no	no
DG36	CP065199	Germany	Pig	IIB1	IV	ST9	t1430	yes	yes	no	no	no	no	no	no	no	no	no	no	no	no	no	no	no	no	no	no	no	no	no	no	no	no	no	no	no	no	no	no	no	no	no	no	no	no	yes	yes	no	no
SAV1228	GCF_003581455.1/QYAQ01000000	Czech Republic	Poultry meat	IIB1	IV	ST9	t899	yes	yes	no	no	no	no	no	no	no	no	no	no	no	no	no	no	no	no	no	no	no	no	no	no	yes	no	no	no	no	no	no	no	no	no	no	no	no	no	yes	yes	no	no
SAV1149	SRR7825590/QYAT00000000	Germany	Poultry meat	IIB1	IV	ST9	t899	yes	yes	no	no	no	no	no	no	no	no	no	no	no	no	no	no	no	no	no	no	no	no	no	no	no	no	no	no	no	no	no	no	no	no	no	no	no	no	yes	yes	no	no
SA7618	ERS23968680	Argentina	Pig(environment)	IIB3	V	ST9	t16964	yes	yes	no	no	yes	no	no	no	no	no	no	no	no	no	no	no	no	no	no	yes	no	no	no	no	no	no	no	no	yes	no	no	no	no	no	no	no	no	no	yes	yes	no	no
SA7621	ERS23968681	Argentina	Pig(environment)	IIB3	V	ST9	t16964	yes	yes	no	no	yes	no	no	no	no	no	no	no	no	no	no	no	no	no	no	yes	no	no	no	no	no	no	no	no	yes	no	no	no	no	no	no	no	no	no	yes	yes	no	no
SA7622	ERS23968682	Argentina	Pig(environment)	IIB3	V	ST9	t16964	yes	yes	no	no	yes	no	no	no	no	no	no	no	no	no	no	no	no	no	no	yes	no	no	no	no	no	no	no	no	yes	no	no	no	no	no	no	no	no	no	yes	yes	no	no
SA7629	ERS23968683	Argentina	Pig(environment)	IIB3	V	ST9	t16964	yes	yes	no	no	yes	no	no	no	no	no	yes	no	no	no	no	no	no	no	no	yes	no	no	no	no	no	no	no	no	yes	no	no	no	no	no	no	no	no	no	yes	yes	no	no
SA7633	ERS23968684	Argentina	Pig(environment)	IIB3	V	ST9	t16964	yes	yes	no	no	yes	no	no	no	no	no	no	no	no	no	no	yes	no	no	no	yes	no	no	no	no	no	no	no	no	yes	no	yes	yes	no	no	no	no	no	no	yes	yes	no	no
SA7642	ERS23968685	Argentina	Pig(environment)	IIB3	V	ST9	t16964	yes	yes	no	no	yes	no	no	no	no	no	no	no	no	no	no	no	no	no	no	yes	no	no	no	no	no	no	no	no	yes	no	no	no	no	no	no	no	no	no	yes	yes	no	no
SA7643	ERS23968686	Argentina	Pig(environment)	IIB3	V	ST9	07-23-02-12-23-12-23-34 (NT)	yes	yes	no	no	yes	no	no	no	no	no	no	no	no	no	no	no	no	no	no	yes	no	no	no	no	no	no	no	no	yes	no	no	no	no	no	no	no	no	no	yes	yes	no	no
M8695	GCF_028881615.1	Argentina	Pig(swab)	IIB3	V	ST9	t16964	yes	yes	no	no	yes	no	no	no	no	no	yes	no	no	no	no	yes	no	no	no	yes	no	no	no	no	no	no	no	no	yes	no	no	no	no	no	no	no	no	no	yes	yes	no	no
M8773	GCA_028864135.1	Argentina	Pig(swab)	IIB3	V	ST9	14-02-12-23-02-34 (NT)	yes	yes	no	no	no	no	no	no	no	no	no	no	no	yes	yes	yes	no	no	no	yes	no	no	yes	no	no	no	no	no	yes	no	no	no	no	no	no	no	no	no	yes	yes	no	no
SA6566	ERS26752265	Argentina	Food (ready-to-eat chicken meat)	IIB3	V	ST9	t1419	yes	yes	no	no	yes	no	no	no	no	no	no	no	yes	no	no	no	no	no	no	yes	no	no	yes	no	no	no	no	no	yes	no	no	no	no	no	no	no	no	no	yes	yes	no	no
SA7612	ERS23968687	Argentina	Pig(environment)	IIB3	V	ST9	t16964	yes	yes	no	no	no	no	no	no	no	no	yes	no	no	yes	yes	yes	no	no	no	yes	no	no	no	no	no	no	no	no	yes	no	no	no	no	no	no	no	no	no	yes	yes	no	no
SA7614	ERS23968688	Argentina	Pig(environment)	IIB3	V	ST9	t16964	yes	yes	no	no	yes	no	no	no	no	no	yes	no	no	no	no	no	no	no	no	yes	no	no	no	no	no	no	no	no	yes	no	no	no	no	no	no	no	no	no	yes	yes	no	no
SA7631	ERS23968689	Argentina	Pig(environment)	IIB3	V	ST9	t16964	yes	yes	no	no	no	no	no	no	no	no	yes	no	no	no	no	no	no	no	no	yes	no	no	no	no	no	no	no	no	yes	no	no	no	no	no	no	no	no	no	yes	yes	no	no
SA7632	ERS23968690	Argentina	Pig(environment)	IIB3	V	ST9	t16964	yes	yes	no	no	no	no	no	no	no	no	yes	no	no	no	no	no	no	no	no	yes	no	no	no	no	no	no	no	no	yes	no	no	no	no	no	no	no	no	no	yes	yes	no	no
IBUN9014YSA	GCF 002250135.1	Colombia	Pig	IIB2	MSSA	ST9	t2315	yes	no	no	no	no	no	no	no	no	no	yes	no	yes	no	no	no	no	no	no	no	no	no	no	no	no	no	no	no	no	no	no	no	no	no	no	no	no	no	no	no	no	no
FDAARGOS_612	GCF 006370485.1	United States	Unknown	IIB2	MSSA	ST9	t337	yes	no	no	no	no	no	no	no	no	no	no	no	no	yes	no	yes	no	no	no	no	no	no	no	no	no	no	no	no	no	no	no	no	no	no	no	no	no	no	no	no	no	no
IHOW9.1	SAMN13020593	United States	Human	IIB2	MSSA	ST9	t1430	yes	no	no	no	no	no	no	yes	no	no	no	no	no	no	no	no	no	no	no	no	no	no	no	no	no	no	no	no	no	no	no	no	no	no	no	no	no	no	no	no	no	no
IHOW8.1	SAMN13020589	United States	Human	IIB2	MSSA	ST9	t337	yes	no	yes	no	no	no	no	yes	no	no	yes	no	no	yes	yes	yes	no	no	no	no	yes	no	no	no	no	no	no	no	no	no	no	no	no	no	no	no	no	no	yes	yes	no	yes
IHOW7.2	SAMN13020588	United States	Human	IIB2	MSSA	ST9	t14156	yes	no	no	no	no	no	no	yes	no	no	no	no	no	no	no	no	no	no	no	no	no	no	yes	no	no	no	no	no	no	no	no	no	no	no	no	no	no	no	no	no	no	no
IHOW6.3	SAMN13020586	United States	Human	IIB2	MSSA	ST9	t337	yes	no	no	no	yes	no	no	no	no	no	no	no	yes	no	no	no	no	no	no	no	no	no	no	no	no	no	no	no	no	no	no	no	no	no	no	no	no	no	no	no	no	no
IHOW5.1	SAMN13020583	United States	Human	IIB2	MSSA	ST9	t337	yes	no	no	no	yes	no	no	no	no	no	no	no	yes	no	no	no	no	no	no	no	no	no	no	no	no	no	no	no	no	no	no	no	no	no	no	no	no	no	no	no	no	no
IHO1.P5	SAMN13020552	United States	Pig	IIB2	MSSA	ST9	t337	yes	no	yes	no	no	no	no	no	no	no	no	no	no	no	no	no	no	no	no	no	yes	no	no	no	no	no	no	no	no	no	no	no	no	no	no	no	no	no	no	no	no	no
IHO1.P4	SAMN13020551	United States	Pig	IIB2	MSSA	ST9	t337	yes	no	yes	no	no	no	no	no	no	no	no	no	no	no	no	no	no	no	no	no	yes	no	no	no	no	no	no	no	no	no	no	no	no	no	no	no	no	no	no	no	no	no
IHO1.P1	SAMN13020548	United States	Pig	IIB2	MSSA	ST9	t337	yes	no	yes	no	no	no	no	no	no	no	no	no	yes	no	no	no	no	no	no	no	yes	no	no	no	no	no	no	no	no	no	no	no	no	no	no	no	no	no	no	no	no	no
pig8IHO3	SAMN13020555	United States	Pig	IIB2	MSSA	ST9	t337	yes	no	yes	no	no	no	no	yes	no	no	yes	no	no	yes	no	yes	no	no	no	no	yes	no	no	no	no	no	no	no	no	no	no	no	no	no	no	no	no	no	yes	yes	no	yes
NRRL_B-41012	GCF_005153985.1/NZ_CP039759	United States	Pig	IIB2	MSSA	ST9	t337	yes	no	no	no	no	no	no	no	no	no	no	no	no	yes	no	yes	no	no	no	no	no	no	no	no	no	no	no	no	no	no	no	no	no	no	no	no	no	no	no	no	no	no
wz414	SAMN18521586	China	Human	IIC1	MSSA	ST9	t899	yes	no	no	no	yes	no	yes	no	yes	no	no	no	no	yes	no	yes	no	no	yes	yes	no	yes	yes	no	no	no	no	yes	no	no	no	no	no	no	no	no	no	no	yes	yes	no	no
SHY37-1	GCF 003309175.1	China	Pig	IIC1	XII	ST9	t899	yes	yes	no	yes	no	no	yes	yes	yes	no	no	no	yes	yes	no	yes	no	no	no	yes	no	yes	yes	no	no	no	no	yes	yes	no	no	no	no	no	no	no	no	no	yes	yes	no	no
S1AH053	GCF_003309595.1/PTBB01000000	China	Human	IIC1	MSSA	ST9	t899	yes	no	no	no	no	no	yes	no	yes	no	no	no	no	yes	no	yes	no	no	no	yes	no	yes	yes	no	no	no	no	yes	yes	no	no	no	no	no	no	no	no	no	yes	yes	no	no
S1AH063	GCF_003309585.1/PTBA01000000	China	Human	IIC1	MSSA	ST9	t899	yes	no	no	no	no	no	yes	no	yes	no	no	no	no	yes	no	yes	no	no	no	yes	no	yes	yes	no	no	no	no	yes	yes	no	no	no	no	no	no	no	no	no	yes	yes	no	no
S2AY8	GCF_003309405.1/PTAQ01000000	China	Pig	IIC1	MSSA	ST9	t899	yes	no	no	no	no	no	yes	no	yes	no	no	no	yes	yes	no	yes	no	no	no	yes	no	yes	yes	no	yes	no	no	yes	yes	no	no	no	no	no	no	no	no	no	yes	yes	no	no
E77	GCF_003309265.1/PTAE00000000	China	Pig	IIC1	XII	ST9	t899	yes	yes	no	no	no	no	yes	yes	yes	no	no	no	no	yes	no	yes	no	no	no	yes	no	yes	yes	no	no	no	no	yes	no	no	no	no	no	no	no	no	no	no	yes	yes	no	no
TSAR04	GCF_002247045.1/NADD00000000	China	Human	IIC2	XII	ST9	t899	yes	yes	no	no	no	no	no	no	no	no	no	no	yes	yes	no	yes	no	no	no	yes	no	yes	yes	no	no	no	no	yes	no	no	no	no	no	no	no	no	no	no	no	yes	yes	no
TSAR07	GCF_002247125.1/NADH00000000	China	Human	IIC2	XII	ST9	t4132	yes	yes	no	no	yes	no	yes	no	yes	no	no	no	no	yes	no	yes	no	no	no	yes	no	yes	yes	no	yes	no	no	yes	no	no	no	no	no	no	no	no	yes	no	no	yes	yes	no
TSAR08	GCF_002247105.1/NADG00000000	China	Human	IIC2	XII	ST9	t899	yes	yes	no	no	no	no	yes	no	yes	no	no	no	no	yes	no	yes	no	no	no	yes	no	yes	yes	no	yes	no	no	yes	yes	no	no	no	no	no	no	no	no	no	no	yes	yes	no
QR502	GCF_002247065.1/NZ_NADI00000000	China	Human	IIC2	XII	ST9	t899	yes	yes	no	no	no	no	yes	no	yes	no	no	no	no	yes	no	yes	no	no	no	yes	no	yes	yes	no	no	no	no	yes	yes	no	no	no	no	no	no	no	yes	no	no	yes	yes	no
QD-AB1	GCF 011291255.1	China	Pig	IIC2	XII	ST9	t899	yes	yes	no	no	no	no	yes	no	yes	no	no	no	no	yes	no	yes	no	no	no	yes	no	yes	yes	no	no	no	no	yes	yes	no	no	no	no	no	no	no	no	no	no	yes	yes	no
sh31	SRR14224852	China	Bovine	IIC2	XII	ST9	t899	yes	yes	no	no	no	no	yes	no	yes	no	no	no	no	yes	no	yes	no	no	no	yes	no	yes	yes	no	no	no	no	yes	yes	no	no	no	no	no	no	no	no	no	no	yes	yes	no
sh191	SRR14224853	China	Bovine	IIC2	XII	ST9	t899	yes	yes	no	no	no	no	yes	no	yes	no	no	no	no	yes	no	yes	no	no	no	yes	no	yes	yes	no	no	no	no	yes	yes	no	no	no	no	no	no	no	no	no	no	yes	yes	no
xa12	SRR14224861	China	Pig	IIC2	XII	ST9	t899	yes	yes	no	no	no	no	yes	no	yes	no	no	no	no	yes	no	yes	no	no	no	yes	no	yes	yes	no	no	no	no	yes	yes	no	no	no	no	no	no	no	no	no	no	yes	yes	no
YH030	GCF 003309105.1	China	Pig	IIC2	XII	ST9	t899	yes	yes	no	no	yes	no	yes	no	yes	no	no	no	no	yes	no	yes	no	no	no	yes	no	yes	yes	no	no	no	no	yes	yes	no	no	no	no	no	no	no	no	no	no	yes	yes	no
YF037	GCF 003309165.1	China	Pig	IIC2	XII	ST9	t899	yes	yes	no	no	yes	no	yes	no	yes	no	no	no	no	yes	no	yes	no	no	no	yes	no	yes	yes	no	no	no	no	yes	yes	no	no	no	no	no	no	no	no	no	no	yes	yes	no
AF012	GCF_003310925.1	China	Human	IIC2	XII	ST9	t899	yes	yes	no	yes	yes	no	yes	no	yes	no	no	no	no	yes	no	yes	no	no	no	yes	no	yes	yes	yes	no	no	no	yes	yes	no	no	no	no	no	no	no	no	no	no	yes	yes	no
YO040	GCF_003309085.1	China	Unknown	IIC2	XII	ST9	t899	yes	yes	no	no	yes	no	yes	no	yes	no	no	no	no	yes	no	yes	no	no	no	yes	no	yes	yes	no	no	no	no	yes	no	no	no	no	no	no	no	no	no	no	no	yes	yes	no
S57	GCF 004136655.1	China	Pig	IIC2	XII	ST9	t899	yes	yes	no	no	no	no	yes	no	yes	no	no	no	no	yes	no	yes	no	no	no	yes	no	yes	yes	no	no	no	no	yes	yes	no	no	no	no	no	no	no	no	no	no	yes	yes	no
HN-B7	GCF_011291685.1	China	Pig	IIC2	XII	ST9	t899	yes	yes	no	no	yes	no	yes	no	yes	no	no	no	no	yes	no	yes	no	no	no	yes	no	yes	yes	no	no	no	no	yes	yes	no	no	no	no	no	no	no	no	no	no	yes	yes	no
AG037	GCF_003310905.1	China	Human	IIC2	XII	ST9	t899	yes	yes	no	no	yes	no	yes	no	yes	no	no	no	no	yes	no	no	no	no	no	yes	no	yes	yes	no	no	no	no	yes	yes	no	no	no	no	no	no	no	no	no	no	yes	yes	no
DY32	GCF_003310565.1	China	Pig	IIC2	XII	ST9	t899	yes	yes	no	no	yes	no	yes	no	yes	no	no	no	no	yes	no	yes	no	no	no	yes	no	yes	yes	no	no	no	no	yes	yes	no	no	no	no	no	no	no	no	no	no	yes	yes	no
SH-WF100	GCF 011292005.1	China	Pig	IIC2	XII	ST9	t899	yes	yes	no	no	yes	no	yes	no	yes	no	no	no	no	yes	no	yes	no	no	no	yes	no	yes	yes	no	no	no	no	yes	no	no	no	no	no	no	no	no	no	no	no	yes	yes	no
A187	GCF_000698065.1	China	Swine	IIC2	MSSA	ST9	t899	yes	no	no	no	yes	no	yes	no	yes	no	no	no	no	yes	no	yes	no	no	no	yes	no	yes	yes	no	no	no	no	yes	yes	no	no	no	no	no	no	no	no	no	no	yes	yes	no
M6	NCQK00000000	China	Pig	IIC2	XII	ST9	t4358	yes	yes	no	no	no	no	yes	no	yes	no	no	no	no	yes	no	yes	no	no	no	yes	no	yes	yes	no	no	no	no	yes	yes	no	no	no	no	no	no	no	no	no	no	yes	yes	no
xa20	SRR14224859	China	Chicken	IIC2	XII	ST9	t899	yes	yes	no	no	yes	no	yes	no	yes	no	no	no	no	yes	no	yes	no	no	no	yes	no	yes	yes	no	no	no	no	yes	no	no	no	no	no	no	no	no	yes	no	no	yes	yes	no
xa21	SRR14224858	China	Chicken	IIC2	XII	ST9	t899	yes	yes	no	no	yes	no	yes	no	yes	no	no	no	yes	yes	no	yes	no	no	no	yes	no	yes	yes	no	no	no	no	yes	no	no	no	no	no	no	no	no	no	no	no	yes	yes	no
YG029	GCF_003309145.1	China	Pig	IIC2	XII	ST9	t899	yes	yes	no	no	yes	no	yes	no	yes	no	no	no	no	yes	no	yes	no	no	no	yes	no	yes	yes	no	no	no	no	yes	no	no	no	no	no	no	no	no	yes	no	no	yes	yes	no
GD-G33	GCF 003665115.1	China	Pig	IIC2	MSSA	ST9	t899	no	no	no	no	yes	no	yes	no	yes	no	no	no	no	yes	yes	yes	no	no	no	yes	no	yes	yes	no	no	no	no	yes	yes	no	no	no	no	no	no	no	no	no	no	yes	yes	no
wz480	SRR14224863	China	Human	IIC2	XII	ST9	t899	yes	yes	no	no	yes	no	yes	no	yes	no	no	no	no	yes	no	yes	no	no	no	yes	no	yes	yes	no	no	no	no	yes	no	no	no	no	no	no	no	no	yes	no	no	yes	yes	no
LN-DL56-1	GCF 011291265.1	China	Pig	IIC2	XII	ST9	t899	yes	yes	no	no	yes	no	yes	no	yes	no	no	no	no	yes	no	yes	no	no	no	yes	no	yes	yes	no	no	no	no	yes	yes	no	no	no	no	no	no	no	no	no	no	yes	yes	no
sh47	SRR14224851	China	Bovine	IIC2	MSSA	ST9	t899	yes	no	no	no	yes	no	yes	no	yes	no	no	no	no	yes	no	yes	no	no	no	yes	no	yes	yes	no	no	no	no	yes	yes	no	no	no	no	no	no	no	no	no	no	yes	yes	no
sh124	SRR14224857	China	Bovine	IIC2	MSSA	ST9	t899	yes	no	no	no	no	no	yes	no	yes	no	no	no	no	no	no	yes	no	no	no	yes	no	yes	yes	no	no	no	no	yes	yes	no	no	no	no	no	no	no	no	no	no	yes	yes	no
NX-PN16A	GCF 011291635.1	China	Pig	IIC2	XII	ST9	t899	yes	yes	no	no	no	no	yes	no	yes	no	no	no	no	yes	no	yes	no	no	no	yes	no	yes	yes	no	no	no	no	yes	yes	no	no	no	no	no	no	no	no	no	no	yes	yes	no
J1031_1	SRR14224866	China	Human	IIC2	XII	ST9	t899	yes	yes	no	no	yes	no	yes	no	yes	no	no	no	no	yes	no	yes	no	no	no	yes	no	yes	yes	no	no	no	no	yes	yes	no	no	no	no	no	no	no	no	no	no	yes	yes	no
NX-T55	GCF 003432345.1	China	Pig	IIC2	XII	ST9	t899	yes	yes	no	no	yes	no	yes	no	yes	no	no	no	no	yes	no	yes	no	no	no	yes	no	yes	yes	no	no	no	no	yes	yes	no	no	no	no	no	no	no	no	no	no	yes	yes	no
QD_T9	GCF_011292315.1	China	Swine	IIC2	XII	ST9	t899	yes	yes	no	no	yes	no	yes	no	yes	no	no	no	no	yes	no	yes	no	no	no	yes	no	yes	yes	no	no	no	no	yes	yes	no	no	no	no	no	no	no	no	no	no	yes	yes	no
M3	GCF_003301075.1	China	Swine	IIC2	XII	ST9	t899	yes	yes	no	no	no	no	yes	no	yes	no	no	no	no	yes	no	yes	no	no	no	yes	no	yes	yes	no	no	no	no	yes	yes	no	no	no	no	no	no	no	no	no	no	yes	yes	no
BA01611	GCF_001298325.2	China	Bovine	IIC2	XII	ST9	t899	yes	yes	no	no	no	no	yes	no	yes	no	no	no	no	no	no	no	no	no	no	yes	no	yes	yes	no	no	no	no	yes	yes	no	no	no	no	no	no	no	no	no	no	yes	yes	no
A71	GCF_000698085.1	China	Pig	IIC2	XII	ST9	t899	yes	yes	no	no	yes	no	yes	no	yes	no	no	no	no	yes	no	yes	no	no	no	yes	no	yes	yes	no	no	no	no	yes	yes	no	no	no	no	no	no	no	no	no	no	yes	yes	no
NT (spa-type): non-typeable or not assigned by RIDOM(http://spaserver.ridom.de/
[truncated: 1 more columns]

## Sheet: S2-3 QWGS
Suplementary Table S2-3: Quality metrics for genome assemblies
			SA Assembly	Number of contigs	Largest contig	Total length	GC (%)	N50
			SA7601	55	527443	2827622	32.85	105124
			SA7603	57	373531	2835424	32.85	153932
			SA7605	63	391323	2857284	32.75	147240
			SA7609	63	391646	2859230	32.75	137024
			SA7615	44	501107	2784679	32.68	271343
			SA7616	43	420273	2785925	32.68	288843
			SA7618	23	1350686	2787755	32.66	325256
			SA7621	26	1350640	2788496	32.66	615304
			SA7622	22	1350654	2791908	32.66	324873
			SA7624	49	550954	2878714	32.80	173749
			SA7628	51	440351	2872773	32.80	172923
			SA7629	26	1351787	2795496	32.66	312773
			SA7633	26	736709	2799726	32.65	325214
			SA7635	61	321885	2834233	32.75	157177
			SA7641	40	470947	2816755	32.85	335374
			SA7642	27	966191	2792258	32.66	614046
			SA7643	48	971396	2798511	32.67	325256
			SA7644	66	352901	2836150	32.76	157277
			SA7612	44	322348	2748437	32.63	143111
			SA7614	31	466393	2788014	32.64	285361
			SA7631	47	338910	2787569	32.64	164289
			SA7632	42	608622	2786983	32.64	149509
			SA7634	71	352857	2823186	32.74	150362
			SA7645	89	321839	2821276	32.75	99335
			SA6848	156	763144	2902967	32.84	423320
			SA6083	28	1247374	2748495	32.65	977387
			SA6650	28	962525	2763383	32.66	348128
			SA6566	33	1244150	2726278	32.58	328997
			SA6019N	36	548743	2733920	32.81	272530
			SA7004	47	565009	2720858	32.81	146323
			SA7018	34	551857	2743304	32.81	271884
			SA6486_1	72	350889	2790259	32.80	151185
			SA6487_1	72	351471	2785533	32.80	211040

## Sheet: S2-4
Suplementary Table S2-4: Resistance Gene Distribution Across ST9/CC1 Clades
	USA, Colombia	Argentina		China
	IIB2 (n: 12), n/%	IIB3 (n: 14), n/%	IIB3 vs IIB2, p value*	IIc (n: 40), n/%	IIB3 VS IIC, p value*
mecA	0 (0)	14 (100)	0.0001	32 (80%)	**
erm(A)	5 (41.7)	0 (0)	0.0001	0 (0)
erm(B)	0 (0)	0 (0)		2 (5.0)	**
erm(C)	2 (16.7)	10 (71,4)	0.0166	24 (60.0)	**
isa(E)	0 (0)	0 (0)		39 (97.5)	0.0001
lnu(A)	4 (33.3)	0 (0)	0.0001	2 (5.0)	**
lnu(B)	0 (0)	0 (0)		39 (97.5)	0.0001
vga(A)	3 (25.0)	6 (42.9)	**	0 (0)	0.0001
tet(K)	4 (33.3)	1 (7.1)	**	4 (10)	**
tet(L)	4 (33.3)	2 (14.3)	**	38 (95.0)	<0,0001
tet(T)	1 (8.3)	2 (14.3)	**	1 (2,5)	**
tet genes/≥1 gene	8 (66.7)	3 (21.4)	0.0488	38 (95.0)	<0,0001
aadD	4 (33.3)	4 (28,6)	**	38 (95.0)	<0,0001
aadE	0 (0)	14 (100)	0.0005	40 (100)	**
spc	5 (41.7)	0 (0)	0.0285	0 (0)
spw	0 (0)	0 (0)		40 (100)	<0,0001
aac(6')-aph(2'')	1 (8.3)	2 (14.3)	**	40 (100)	<0,0001
str	0 (0)	0 (0)		3 (7,5)	**
dfrA	0 (0)	0 (0)		0 (0)
dfrK	0 (0)	0 (0)		0 (0)
dfrG	0 (0)	0 (0)		40 (100)	<0,0001
fexA	0 (0)	14 (100)	0.0001	30 (75)	**
cat(pc223)	0 (0)	0 (0)		5 ( 12.5)	**
optrA	0 (0)	1 (7.1)	**	0	**
bleO	0 (0)	1 (7.1)	**	0	**
gyrA_S84L	2 (16.7)	14 (100)	0.0001	6 (15)	<0,0001
gyrA_S84A	0 (0)	0 (0)		34 ( 85.0)	0.0001
grlA_S80F	2 (16.7)	14 (100)	0.0001	40 (100)	**
grlB_P585S	2 (16.7)	0 (0)	**	0
		n: Number of antibiotic resistance genes. (%) Percentage of strain containing particular resistance genes.
		p-value: p < 0.05 values are shown; **p ≥ 0.05 values.
