# Supplementary material for: Phylogenomic insights into LA-MRSA from Argentine pig farm environments: novel OptrA variant and regional emergence of an ST9 lineage co-circulating with international CC398 lineages
Source: Front Microbiol. 2025 Oct 9;16:1662779. doi: 10.3389/fmicb.2025.1662779 (PMC12557574; doi:10.3389/fmicb.2025.1662779)
Supplement: Supplementary file 10 [file Table_4.XLSX]

## Sheet: Vitek
																														SXT
CIBICI id	FOX Screen	OXA- MIC	OXA	GEN- MIC	GEN	CIP- MIC	CIP	Inducible resistance to CLI	ERY-MIC	ERY	CLI-MIC	CLI	LZD-MIC (MIC E-test)*	optrA	LZD	DAP-MIC	DAP	TEC-MIC	TEC	VAN-MIC	VAN	MIN-MIC	MIN	TET-MIC	TET	NIT-MIC	NIT	RIF-MIC	RIF	VITEK 2 Value	Corresponding MIC	SXT
7601	(+)	>= 4	R	<= 0.5	S	>= 8	R	(-)	>= 8	R	>= 4	R	2	(-)	S	0.5	S	<= 0.5	S	1	S	>=16	R	>=16	R	<= 16	S	<= 0.5	S	160	8/152 µg/mL	R
7602	(+)	>= 4	R	<= 0.5	S	>= 8	R	(-)	>= 8	R	>= 4	R	4 (2)	(+)	S	0.5	S	<= 0.5	S	1	S	>=16	R	>=16	R	<= 16	S	<= 0.5	S	160	8/152 µg/mL	R
7603	(+)	>= 4	R	<= 0.5	S	>= 8	R	(-)	>= 8	R	>= 4	R	4 (2)	(+)	S	0.5	S	<= 0.5	S	1	S	>=16	R	>=16	R	<= 16	S	<= 0.5	S	160	8/152 µg/mL	R
7604	(+)	>= 4	R	<= 0.5	S	>= 8	R	(-)	>= 8	R	>= 4	R	2 (2)	(+)	S	0.5	S	<= 0.5	S	1	S	>=16	R	>=16	R	<= 16	S	<= 0.5	S	160	8/152 µg/mL	R
7605	(+)	>= 4	R	4	R	>= 8	R	(-)	>= 8	R	>= 4	R	2	(-)	S	0.5	S	<= 0.5	S	<= 0.5	S	8	I	>=16	R	<= 16	S	<= 0.5	S	80	4/76 µg/mL	R
7606	(+)	>= 4	R	4	R	>= 8	R	(-)	>= 8	R	>= 4	R	2	(-)	S	0.5	S	<= 0.5	S	<= 0.5	S	8	I	>=16	R	<= 16	S	<= 0.5	S	160	8/152 µg/mL	R
7607	(+)	>= 4	R	4	R	>= 8	R	(-)	>= 8	R	>= 4	R	1	(-)	S	<= 0.12	S	<= 0.5	S	<= 0.5	S	8	I	>=16	R	<= 16	S	<= 0.5	S	160	8/152 µg/mL	R
7608	(+)	>= 4	R	4	R	>= 8	R	(-)	>= 8	R	>= 4	R	2	(-)	S	<= 0.12	S	<= 0.5	S	<= 0.5	S	8	I	>=16	R	<= 16	S	<= 0.5	S	160	8/152 µg/mL	R
7609	(+)	>= 4	R	8	R	>= 8	R	(-)	>= 8	R	>= 4	R	2	(-)	S	<= 0.12	S	<= 0.5	S	<= 0.5	S	8	I	>=16	R	<= 16	S	<= 0.5	S	160	8/152 µg/mL	R
7610	(+)	>= 4	R	4	R	>= 8	R	(-)	>= 8	R	>= 4	R	2	(-)	S	<= 0.12	S	<= 0.5	S	<= 0.5	S	8	I	>=16	R	<= 16	S	<= 0.5	S	80	4/76 µg/mL	R
7611	(+)	>= 4	R	<= 0.5	S	>= 8	R	(-)	>= 8	R	>= 4	R	2	(-)	S	0.5	S	<= 0.5	S	<= 0.5	S	>=16	R	>=16	R	<= 16	S	<= 0.5	S	<= 10	<= 0.5/9.5 µg/mL	S
7612	(+)	>= 4	R	<= 0.5	S	>= 8	R	(-)	<= 0.25	S	>= 4	R	2	(-)	S	1	S	<= 0.5	S	<= 0.5	S	>=16	R	>=16	R	<= 16	S	<= 0.5	S	<= 10	<= 0.5/9.5 µg/mL	S
7613	(+)	>= 4	R	<= 0.5	S	>= 8	R	(-)	>= 8	R	>= 4	R	2	(-)	S	1	S	<= 0.5	S	<= 0.5	S	<= 0.5	S	<= 1	S	<= 16	S	<= 0.5	S	<= 10	<= 0.5/9.5 µg/mL	S
7614	(+)	>= 4	R	<= 0.5	S	>= 8	R	(-)	>= 8	R	>= 4	R	2	(-)	S	0.5	S	<= 0.5	S	<= 0.5	S	<= 0.5	S	<= 1	S	<= 16	S	<= 0.5	S	<= 10	<= 0.5/9.5 µg/mL	S
7615	(+)	>= 4	R	<= 0.5	S	<= 0.5	S	(-)	>= 8	R	0.25	S	2	(-)	S	0.5	S	<= 0.5	S	<= 0.5	S	<= 0.5	S	>=16	R	<= 16	S	<= 0.5	S	<= 10	<= 0.5/9.5 µg/mL	S
7616	(+)	>= 4	R	<= 0.5	S	<= 0.5	S	(-)	>= 8	R	0.25	S	2	(-)	S	0.5	S	<= 0.5	S	<= 0.5	S	<= 0.5	S	>=16	R	<= 16	S	<= 0.5	S	<= 10	<= 0.5/9.5 µg/mL	S
7617	(+)	>= 4	R	<= 0.5	S	>= 8	R	(-)	>= 8	R	>= 4	R	2	(-)	S	1	S	<= 0.5	S	<= 0.5	S	<= 0.5	S	<= 1	S	<= 16	S	<= 0.5	S	<= 10	<= 0.5/9.5 µg/mL	S
7618	(+)	>= 4	R	<= 0.5	S	>= 8	R	(-)	>= 8	R	>= 4	R	2	(-)	S	0.5	S	<= 0.5	S	1	S	<= 0.5	S	<= 1	S	<= 16	S	<= 0.5	S	<= 10	<= 0.5/9.5 µg/mL	S
7619	(+)	>= 4	R	<= 0.5	S	>= 8	R	(-)	>= 8	R	>= 4	R	2	(-)	S	0.5	S	<= 0.5	S	1	S	<= 0.5	S	<= 1	S	<= 16	S	<= 0.5	S	<= 10	<= 0.5/9.5 µg/mL	S
7620	(+)	>= 4	R	<= 0.5	S	>= 8	R	(-)	>= 8	R	>= 4	R	1	(-)	S	0.25	S	<= 0.5	S	1	S	<= 0.5	S	<= 1	S	<= 16	S	<= 0.5	S	<= 10	<= 0.5/9.5 µg/mL	S
7621	(+)	>= 4	R	<= 0.5	S	>= 8	R	(-)	>= 8	R	>= 4	R	2	(-)	S	0.5	S	<= 0.5	S	1	S	<= 0.5	S	<= 1	S	<= 16	S	<= 0.5	S	<= 10	<= 0.5/9.5 µg/mL	S
7622	(+)	>= 4	R	<= 0.5	S	>= 8	R	(-)	>= 8	R	>= 4	R	2	(-)	S	1	S	<= 0.5	S	1	S	<= 0.5	S	<= 1	S	<= 16	S	<= 0.5	S	<= 10	<= 0.5/9.5 µg/mL	S
7623	(+)	>= 4	R	<= 0.5	S	>= 8	R	(-)	>= 8	R	>= 4	R	1	(-)	S	0.5	S	<= 0.5	S	<= 0.5	S	<= 0.5	S	<= 1	S	<= 16	S	<= 0.5	S	<= 10	<= 0.5/9.5 µg/mL	S
7624	(+)	>= 4	R	<= 0.5	S	>= 8	R	(-)	>= 8	R	>= 4	R	2	(-)	S	0.25	S	<= 0.5	S	<= 0.5	S	8	I	>= 16	R	<= 16	S	<= 0.5	S	160	8/152 µg/mL	R
7625	(+)	>= 4	R	<= 0.5	S	>= 8	R	(-)	>= 8	R	>= 4	R	1	(-)	S	0.5	S	<= 0.5	S	1	S	>=16	R	>= 16	R	<= 16	S	<= 0.5	S	160	8/152 µg/mL	R
7627	(+)	>= 4	R	<= 0.5	S	>= 8	R	(-)	>= 8	R	>= 4	R	2	(-)	S	0.25	S	<= 0.5	S	<= 0.5	S	8	I	>= 16	R	<= 16	S	<= 0.5	S	160	8/152 µg/mL	R
7628	(+)	>= 4	R	<= 0.5	S	>= 8	R	(-)	>= 8	R	>= 4	R	1	(-)	S	0.5	S	<= 0.5	S	<= 0.5	S	8	I	>= 16	R	<= 16	S	<= 0.5	S	>= 320	>= 16/304 µg/mL	R
7629	(+)	>= 4	R	<= 0.5	S	>= 8	R	(-)	>= 8	R	>= 4	R	2	(-)	S	0.5	S	<= 0.5	S	<= 0.5	S	<= 0.5	S	<= 1	S	<= 16	S	<= 0.5	S	<= 10	<= 0.5/9.5 µg/mL	S
7631	(+)	>= 4	R	<= 0.5	S	>= 8	R	(-)	<= 0.25	S	>= 4	R	2	(-)	S	0.5	S	<= 0.5	S	1	S	<= 0.5	S	<= 1	S	<= 16	S	<= 0.5	S	<= 10	<= 0.5/9.5 µg/mL	S
7632	(+)	>= 4	R	<= 0.5	S	>= 8	R	(-)	<= 0.25	S	>= 4	R	2	(-)	S	0.25	S	<= 0.5	S	<= 0.5	S	<= 0.5	S	<= 1	S	<= 16	S	<= 0.5	S	<= 10	<= 0.5/9.5 µg/mL	S
7633	(+)	>= 4	R	<= 0.5	S	>= 8	R	(-)	>= 8	R	>= 4	R	2 (2)	(+)	S	0.5	S	<= 0.5	S	<= 0.5	S	<= 0.5	S	<= 1	S	<= 16	S	<= 0.5	S	<= 10	<= 0.5/9.5 µg/mL	S
7634	(+)	>= 4	R	8	R	>= 8	R	(-)	>= 8	R	>= 4	R	1	(-)	S	<= 0.12	S	<= 0.5	S	<= 0.5	S	8	I	>= 16	R	<= 16	S	<= 0.5	S	160	8/152 µg/mL	R
7635	(+)	>= 4	R	>= 16	R	>= 8	R	(-)	>= 8	R	>= 4	R	2	(-)	S	0.5	S	<= 0.5	S	<= 0.5	S	8	I	>= 16	R	<= 16	S	<= 0.5	S	>= 320	>= 16/304 µg/mL	R
7636	(+)	>= 4	R	>= 16	R	>= 8	R	(-)	>= 8	R	>= 4	R	2	(-)	S	<= 0.12	S	<= 0.5	S	<= 0.5	S	8	I	>= 16	R	<= 16	S	<= 0.5	S	>= 320	>= 16/304 µg/mL	R
7637	(+)	>= 4	R	<= 0.5	S	>= 8	R	(-)	>= 8	R	>= 4	R	4 (2)	(+)	S	0.25	S	<= 0.5	S	1	S	>=16	R	>= 16	R	<= 16	S	<= 0.5	S	160	8/152 µg/mL	R
7638	(+)	>= 4	R	<= 0.5	S	>= 8	R	(-)	>= 8	R	>= 4	R	2 (2)	(+)	S	0.25	S	<= 0.5	S	<= 0.5	S	>=16	R	>= 16	R	<= 16	S	<= 0.5	S	80	4/76 µg/mL	R
7641	(+)	>= 4	R	<= 0.5	S	<= 0.5	S	(-)	<= 0.25	S	>= 4	R	2	(-)	S	0.25	S	<= 0.5	S	<= 0.5	S	>=16	R	>= 16	R	<= 16	S	<= 0.5	S	80	4/76 µg/mL	R
7642	(+)	>= 4	R	<= 0.5	S	>= 8	R	(-)	>= 8	R	>= 4	R	1	(-)	S	0.5	S	<= 0.5	S	<= 0.5	S	<= 0.5	S	<= 1	S	<= 16	S	<= 0.5	S	<= 10	<= 0.5/9.5 µg/mL	S
7643	(+)	>= 4	R	<= 0.5	S	>= 8	R	(-)	>= 8	R	>= 4	R	2	(-)	S	1	S	<= 0.5	S	<= 0.5	S	<= 0.5	S	<= 1	S	<= 16	S	<= 0.5	S	<= 10	<= 0.5/9.5 µg/mL	S
7644	(+)	>= 4	R	8	R	>= 8	R	(-)	>= 8	R	>= 4	R	1	(-)	S	0.25	S	<= 0.5	S	<= 0.5	S	8	I	>= 16	R	<= 16	S	<= 0.5	S	160	8/152 µg/mL	R
7645	(+)	>= 4	R	8	R	>= 8	R	(-)	>= 8	R	>= 4	R	2	(-)	S	0.5	S	<= 0.5	S	1	S	8	I	>= 16	R	<= 16	S	<= 0.5	S	>= 320	>= 16/304 µg/mL	R
