# Supplementary material for: Phylogenomic insights into LA-MRSA from Argentine pig farm environments: novel OptrA variant and regional emergence of an ST9 lineage co-circulating with international CC398 lineages
Source: Front Microbiol. 2025 Oct 9;16:1662779. doi: 10.3389/fmicb.2025.1662779 (PMC12557574; doi:10.3389/fmicb.2025.1662779)
Supplement: Supplementary file 11 [file Table_5.XLSX]

## Sheet: S5-1 CC398 SNPs
ID farm		7601	7603	7605	7609	7624	7628	7634	7635	7641	7644	7645
1	7601	0	9	2015	2011	141	121	1913	1915	264	1919	1905
1	7603	9	0	2020	2016	150	130	1918	1920	269	1924	1910
2	7605	2015	2020	0	18	2030	2010	208	204	2006	208	224
2	7609	2011	2016	18	0	2026	2006	216	212	2002	216	232
6	7624	141	150	2030	2026	0	58	1928	1930	277	1934	1920
6	7628	121	130	2010	2006	58	0	1906	1908	255	1912	1898
9	7634	1913	1918	208	216	1928	1906	0	10	1900	14	26
9	7635	1915	1920	204	212	1930	1908	10	0	1902	8	24
7	7641	264	269	2006	2002	277	255	1900	1902	0	1906	1892
9	7644	1919	1924	208	216	1934	1912	14	8	1906	0	20
9	7645	1905	1910	224	232	1920	1898	26	24	1892	20	0

## Sheet: S5-2 Statistics, SNPs 
CC398	min	mean	median	max	SD
Group I/t571 (7609-7605-7645-7644-7635-7634)	8	122.7	204.0	232	100.7
Group IA (7605-7609)	18	18	18	18	0
Group IB (ST8814: 7645-7644-7635-7634)	8	17.0	17.0	26	7.1
Group II/t034 (7641-7624-7628-7603-7601)	9	167.4	145.5	277	92.3
CC398 Global	8	1125.7	1909	2030	906.6
ST9	min	mean	median	max	SD
Group I (ID5: 7618-7621-7643-7642-7622)	19	24.8	24.5	32	3.8
Group II (7612-7614-7633-7631-7632-7629)	13	34.3	36	52	11.1
ST9 Global	13	37.8	42	56	10.6
Farm-ID7 7629-7632-7631-7633	13	25.2	22.5	40	10.5
Farm-ID3 7612-7614	44	44	44	44	0

## Sheet: S5-3 ST9 SNPs
ID farm		7612	7614	7618	7621	7622	7629	7631	7632	7633	7642	7643
3	7612	0	44	56	56	47	41	52	44	44	52	54
3	7614	44	0	46	46	37	31	40	34	34	42	42
5	7618	56	46	0	32	23	39	52	48	42	26	28
5	7621	56	46	32	0	23	39	50	46	42	22	28
5	7622	47	37	23	23	0	30	43	39	33	19	21
7	7629	41	31	39	39	30	0	17	13	27	35	37
7	7631	52	40	52	50	43	17	0	18	40	48	48
7	7632	44	34	48	46	39	13	18	0	36	44	44
7	7633	44	34	42	42	33	27	40	36	0	38	40
5	7642	52	42	26	22	19	35	48	44	38	0	26
5	7643	54	42	28	28	21	37	48	44	40	26	0

## Sheet: S5-4 ARG and MGEs
																																										MGEs
Strain ID	farm ID	spa	MLST	CC	SCCmec	mecA	blaZ	erm(C)	erm(T)	lnu(B)	lsa(E)	vga(A)	msr(A)	mph(C)	tet(M)	tet(K)	tet(L)	tet(T)	aadD	aadE	aac(6')-aph(2'')	aph(3')-Ia	aph(3')-III	str	spc-v	spw	dfrG	dfrK	fexA	cat	optrA	grlA_S80F	grlA_S80Y	gyrA_S84L	bleO	fosB6/Pl	fosB3/Pl	arsA	cadD	copB	czrC	pDLK1[erm(C)]	pVGA[vga(A)]	pC223(cat)	pT181[tet(K)]	pS194(str)	pKKS25[erm(T),dfrK,tet(L)]	pG38 [tet(L), tet(T), aadD]	co-located [msr(A)-mph(C)]/Ch
7601	1	t034	ST398	398	V (5C2&5)	yes	yes/Ch	yes	no	no	no	no	no	no	yes	yes	no	no	no	no	no	no	no	no	no	no	yes/Ch	no	yes	no	no	no	yes	yes	no	no	no	no	yes	yes	yes	yes	no	no	yes	no	no	no	no
7603	1	t034	ST398	398	V (5C2&5)	yes	yes/Ch	yes	no	no	no	no	no	no	yes	yes	no	no	yes/Ch	no	no	no	no	no	no	no	yes/Ch	no	yes	no	yes	no	yes	yes	yes/Pl	no	no	no	yes	yes	yes	yes	no	no	yes	no	no	no	no
7605	2	t571	ST398	398	V (5C2&5)	yes	yes/Ch/Pl	yes	yes	yes	yes	no	no	no	yes	yes	yes	no	yes/Ch	yes	yes	no	no	no	no	yes	yes/Pl	yes	yes	no	no	no	yes	yes	no	yes/Pl	no	no	yes	yes	no	yes	no	no	yes	no	yes	no	no
7609	2	t571	ST398	398	V (5C2&5)	yes	yes/Ch/Pl	yes	yes	yes	yes	no	no	no	yes	yes	yes	no	yes/Pl	yes	yes	no	no	no	no	yes	yes/Pl	yes	yes	no	no	no	yes	yes	no	yes/Pl	no	no	yes	yes	no	yes	no	no	yes	no	yes	no	no
7615	4	t3092	ST72	8	IVa	yes	yes/Ch	no	no	no	no	no	yes	yes	no	yes	no	no	yes/Ch	yes	no	no	yes	yes	no	no	no	no	no	no	no	no	no	no	yes/Ch	no	no	no	yes	no	no	no	no	no	yes	yes	no	no	yes
7616	4	t3092	ST72	8	IVa	yes	yes/Ch	no	no	no	no	no	yes	yes	no	yes	no	no	yes/Ch	yes	no	no	yes	yes	no	no	no	no	no	no	no	no	no	no	yes/Ch	no	no	no	yes	no	no	no	no	no	yes	yes	no	no	yes
7618	5	t16964	ST9	1	V (5C2&5)	yes	yes/Ch	yes	no	no	no	no	no	no	no	no	no	no	no	yes	no	no	no	no	no	no	no	no	yes	no	no	yes	no	yes	no	no	no	no	no	yes	no	yes	no	no	no	no	no	no	no
7621	5	t16964	ST9	1	V (5C2&5)	yes	yes/Ch	yes	no	no	no	no	no	no	no	no	no	no	no	yes	no	no	no	no	no	no	no	no	yes	no	no	yes	no	yes	no	no	no	no	no	yes	no	yes	no	no	no	no	no	no	no
7622	5	t16964	ST9	1	V (5C2&5)	yes	yes/Ch	yes	no	no	no	no	no	no	no	no	no	no	no	yes	no	no	no	no	no	no	no	no	yes	no	no	yes	no	yes	no	no	no	no	no	yes	no	yes	no	no	no	no	no	no	no
7624	6	t034	ST398	398	III-like	yes	yes/Pl	yes	no	yes	yes	no	no	no	yes	no	no	no	yes/Pl	yes	no	no	no	yes	no	yes	yes/Ch	no	yes	no	no	no	yes	yes	no	no	yes/Pl	no	yes	yes	no	yes	no	no	no	yes	no	no	no
7628	6	t034	ST398	398	V + A1B1	yes	yes/Pl	yes	no	yes	yes	no	no	no	yes	no	no	no	yes/Pl	yes	no	no	no	no	no	yes	yes/Ch	yes/Ch	yes	yes	no	no	yes	yes	no	no	yes/Pl	no	yes	yes	yes	yes	no	yes	no	no	no	no	no
7629	7	t16964	ST9	1	V (5C2&5)	yes	yes/Ch	yes	no	no	no	yes	no	no	no	no	no	no	no	yes	no	no	no	no	no	no	no	no	yes	no	no	yes	no	yes	no	no	no	no	no	yes	no	yes	yes	no	no	no	no	no	no
7633	7	t16964	ST9	1	V (5C2&5)	yes	yes/Ch	yes	no	no	no	no	no	no	no	no	no	no	yes/Pl	yes	no	no	no	no	no	no	no	no	yes	no	yes	yes	no	yes	yes/Pl	no	no	no	no	yes	no	yes	no	no	no	no	no	no	no
7635	9	t571	ST8814	398	V (5C2&5)	yes	yes/Ch/Pl	yes	yes	yes	yes	no	no	no	yes	yes	yes	no	yes/Ch	yes	yes	no	no	no	no	yes	yes/Pl	yes	yes	no	no	no	yes	yes	no	no	no	no	yes	yes	yes	yes	no	no	yes	no	yes	no	no
7641	7	t034	ST398	398	V (5C2&5)	yes	yes/Ch	no	no	yes	yes	no	no	no	yes	yes	no	no	no	no	no	no	no	no	yes	no	yes/Ch	yes/Ch	no	no	no	no	no	no	no	no	no	no	no	no	yes	no	no	no	yes	no	no	no	no
7642	5	t16964	ST9	1	V (5C2&5)	yes	yes/Ch	yes	no	no	no	no	no	no	no	no	no	no	no	yes	no	no	no	no	no	no	no	no	yes	no	no	yes	no	yes	no	no	no	no	no	yes	no	yes	no	no	no	no	no	no	no
7643	5	NA	ST9	1	V (5C2&5)	yes	yes/Ch	yes	no	no	no	no	no	no	no	no	no	no	no	yes	no	no	no	no	no	no	no	no	yes	no	no	yes	no	yes	no	no	no	no	no	yes	no	yes	no	no	no	no	no	no	no
7644	9	t571	ST8814	398	V (5C2&5)	yes	yes/Ch/Pl	yes	yes	yes	yes	no	no	no	yes	yes	yes	no	yes/Ch	yes	yes	no	no	no	no	yes	yes/Pl	yes	yes	no	no	no	yes	yes	no	no	no	no	yes	yes	yes	yes	no	no	yes	no	yes	no	no
7612	3	t16964	ST9	1	V (5C2&5)	yes	yes/Ch	no	no	no	no	yes	no	no	no	yes	yes	yes	yes/Pl	yes	no	no	no	no	no	no	no	no	yes	no	no	yes	no	yes	no	no	no	no	no	yes	no	no	yes	no	no	no	no	yes	no
7614	3	t16964	ST9	1	V (5C2&5)	yes	yes/Ch	yes	no	no	no	yes	no	no	no	no	no	no	no	yes	no	no	no	no	no	no	no	no	yes	no	no	yes	no	yes	no	no	no	no	no	yes	no	yes	yes	no	no	no	no	no	no
7631	7	t16964	ST9	1	V (5C2&5)	yes	yes/Ch	no	no	no	no	yes	no	no	no	no	no	no	no	yes	no	no	no	no	no	no	no	no	yes	no	no	yes	no	yes	no	no	no	no	no	yes	no	no	yes	no	no	no	no	no	no
7632	7	t16964	ST9	1	V (5C2&5)	yes	yes/Ch	no	no	no	no	yes	no	no	no	no	no	no	no	yes	no	no	no	no	no	no	no	no	yes	no	no	yes	no	yes	no	no	no	no	no	yes	no	no	yes	no	no	no	no	no	no
7634	9	t571	ST8814	398	V (5C2&5)	yes	yes/Ch/Pl	yes	yes	yes	yes	no	no	no	yes	yes	yes	no	yes/Ch	yes	yes	no	no	no	no	yes	yes/Pl	yes	yes	no	no	no	yes	yes	no	no	no	no	yes	yes	yes	yes	no	no	yes	no	yes	no	no
7645	9	t571	ST8814	398	V (5C2&5)	yes	yes/Ch/Pl	yes	yes	yes	yes	no	no	no	yes	yes	yes	no	yes/Ch	yes	yes	no	no	no	no	yes	yes/Pl	yes	yes	no	no	no	yes	yes	no	no	no	no	yes	yes	yes	yes	no	no	yes	no	yes	no	no
[truncated: 9 more columns]

## Sheet: S5-5 % of ARG
Resistance to		Gene	CC398, n: 11	ST398, n: 7	ST8814, n: 4	ST9, n: 11	CC398 vs ST9 p- value *
Antimicrobial Family	Antimicrobial
MACROLIDE-LINCOSAMIDE-STREPTOGRAMIN	Macrolides, lincosamides, streptograminB	erm(C)	10 (90.9)	6 (85,7)	4 (100)	8 (72.7)	**
	Macrolides, lincosamides, streptograminB	erm(T)	6 (54.5)	2 (28.6)	4 (100)	0	0.0168
	Lincosamides	lnu(B)	9 (81.8)	5 (71.4)	4 (100)	0	0.0005
	Lincosamides, pleuromutilins, streptogramin A	lsa(E)	9 (81.8)	5 (71.4)	4 (100)	0	0.0005
	Lincosamides, pleuromutilins, streptogramin A	vga(A)	0	0	0	5 (45.5)	0.0417
	Macrolides, streptograminB	msr(A)	0	0	0	0
	Macrolides	mph(C)	0	0	0	0
TETRACYCLINES	Tetracyclines (including minocycline but excluding glycylcyclines)	tet(M)	11 (100)	7 (100)	4 (100)	0	0.0001
	Tetracyclines ( except minocycline and glycylcyclines)	tet(K)	9 (81.8)	5 (71.4)	4 (100)	0	0.0001
	Tetracyclines ( except minocycline and glycylcyclines)	tet(L)	6 (54.5)	2 (28.6)	4 (100)	1 (9.1)	**
	Tetracyclines (including minocycline but excluding glycylcyclines)	tet(T)	0	0	0	1 (9.1)	**
AMINOGLYCOSIDES	Aminoglycosides (kanamycin, neomycin, tobramycin)	ant(4´)-la or aadD	9 (81.8)	5 (71.4)	4 (100)	2 (18.2)	0.0106
	Aminoglycosides (streptomycin)	ant(6)-Ia or aadE	8 (72.7)	4 (57.1)	4 (100)	11 (100)	**
	Aminoglycosides (gentamicin, kanamycin,tobramycin, amikacin)	aac(6')-aph(2'')	6 (54.5)	2 (28.6)	4 (100)	0	0.0168
	Aminoglycosides (kanamycin,neomycin, amikacin)	aph(3')-III	0	0	0	0
	Aminoglycosides (streptomycin)	str	1 (9.1)	1 (14.3)	0	0	**
AMINOCYCLITOLS	Aminocyclitols (spectinomycin)	spw	8 (72.7)	4 (57.1)	4 (100)	0	0.0019
	Aminocyclitols (spectinomycin)	spc-v	1 (9.1)	1 (14.3)	0	0	**
TRIMETHOPRIM	Trimethoprim	dfrG	11 (100)	7 (100)	4 (100)	0	<0,0001
	Trimethoprim	dfrK	8 (72.7)	4 (57.1)	4 (100)	0	0.0019
PHENICOLS	All phenicols	fexA	10 (90.9)	6 (85,7)	4 (100)	11 (100)	**
	Nonfluorinated phenicols	cat	1 (9.1)	1 (14.3)	0	0	**
OXAZOLIDINONES	All phenicols and oxazolidinones (linezolid and tedizolid)	optrA	1 (9.1)	1 (14.3)	0	1 (9.1)	**
FLUOROQUINOLONES	Fluoroquinolone	grlA_S80Y	10 (90.9)	6 (85.7)	4 (100)	0	0.0001
	Fluoroquinolone	grlA_S80F	0	0	0	11 (100)	<0,0001
	Fluoroquinolone	gyrA_S84L	10 (90.9)	6 (85.7)	4 (100)	11 (100)	**
BLEOMYCIN	Bleomycin	bleO	1 (9.1)	1 (14.3)	0	1 (9.1)	**
FOSFOMYCIN	Fosfomycin	fosB	4(36.4)	4 (57.1)	0	0	**
HEAVY METAL	cadmium	cadD	10 (90.9)	6 (85,7)	4 (100)	0	0.0001
	copper	copB	10 (90.9)	6 (85,7)	4 (100)	11 (100)	**
	Cadmium and zinc	czrC	8 (72.7)	4 (57.1)	4 (100)	0	0.0019

## Sheet: S5-6 Pl 
sample name				Rep_trans				RepL	Rep_1			Inc18
	ST	rep7a	rep7b	rep7c	repUS43	rep14a	rep14b	rep10	rep13	rep21	rep22 repB	repUS18
SA7601	ST398	x			x			x	x
SA7603	ST398	x			x			x	x			x
SA7605	ST398				x			x			x
SA7609	ST398				x			x			x
SA7624	ST398	x			x			x			x
SA7628	ST398		x		x			x			x
SA7635	ST8814-398slv				x			x		x	x
SA7641	ST398	x			x					x
SA7644	ST8814-398slv				x	x	x	x		x	x
SA7634	ST8814-398slv				x			x		x	x
SA7645	ST8814-398slv				x			x		x	x
SA7615	ST72	x		x						x
SA7616	ST72	x		x						x
SA7618	ST9							x
SA7621	ST9							x
SA7622	ST9							x
SA7629	ST9		x					x
SA7633	ST9							x				x
SA7642	ST9							x
SA7643	ST9							x
SA7612	ST9		x							x	x	x
SA7614	ST9		x					x		x
SA7631	ST9		x						x	x
SA7632	ST9		x						x	x

## Sheet: S5-7 VF_complete
						Adherence																						Enzyme															Genomic Islands						Immune evasion
						Autolysin	Cell wall associated fibronectin binding protein	Clumping factor A	Clumping factor B	Collagen adhesion	Elastin binding protein	Extracellular adherence protein/MHC analogous protein	Fibrinogen binding protein	Fibronectin binding proteins		Intercellular adhesin					Ser-Asp rich fibrinogen-binding proteins						Staphylococcal protein A	Cysteine protease		Hyaluronate lyase	Lipase		Serine V8 protease	Serine protease						Staphylocoagulase	von Willebrand factor binding protein	Thermonuclease	SAPIbov4-like	νSaα GI		νSaβ GI			AdsA
CIBICI	ID farm	spa	MLST	CC	SCCmec	atl	ebh	clfA	clfB	cna	ebp	eap/map	efb	fnbA	fnbB	icaA	icaB	icaC	icaD	icaR	sdrC	sdrD	sdrE	sdrF	sdrG	sdrH	spa	sspB	sspC	hysA	geh	lip	sspA	splA	splB	splC	splD	splE	splF	coa	vWbp	nuc	SAPIpig1	X like	V like (SaPIpig1)	V	XIII	XX	adsA
7641	7	t034	ST398	398	V (5C2&5)	yes	yes	yes	yes	yes	yes	yes	yes	yes	yes	yes	yes	yes	yes	yes	yes	yes	yes	no	no	no	yes	yes	yes	yes	yes	yes	yes	no	no	no	no	no	no	yes	yes	yes	yes	no	yes	yes	no	no	yes
7601	1	t034	ST398	398	V (5C2&5)	yes	yes	yes	yes	yes	yes	yes	yes	yes	yes	yes	yes	yes	yes	yes	yes	yes	yes	no	no	no	yes	yes	yes	yes	yes	yes	yes	no	no	no	no	no	no	yes	yes	yes	yes	no	yes	yes	no	no	yes
7603	1	t034	ST398	398	V (5C2&5)	yes	yes	yes	yes	yes	yes	yes	yes	yes	yes	yes	yes	yes	yes	yes	yes	yes	yes	no	no	no	yes	yes	yes	yes	yes	yes	yes	no	no	no	no	no	no	yes	yes	yes	yes	no	yes	yes	no	no	yes
7624	6	t034	ST398	398	III-like	yes	yes	yes	yes	yes	yes	yes	yes	yes	yes	yes	yes	yes	yes	yes	yes	yes	yes	no	no	no	yes	yes	yes	yes	yes	yes	yes	no	no	no	no	no	no	yes	yes	yes	yes	no	yes	yes	no	no	yes
7628	6	t034	ST398	398	Vc-like(A1B1)	yes	yes	yes	yes	yes	yes	yes	yes	yes	yes	yes	yes	yes	yes	yes	yes	yes	yes	no	no	no	yes	yes	yes	yes	yes	yes	yes	no	no	no	no	no	no	yes	yes	yes	yes	no	yes	yes	no	no	yes
7605	2	t571	ST398	398	V (5C2&5)	yes	yes	yes	yes	yes	yes	yes	yes	yes	yes	yes	yes	yes	yes	yes	yes	yes	yes	no	no	no	yes	yes	yes	yes	yes	yes	yes	no	no	no	no	no	no	yes	yes	yes	yes	no	yes	yes	no	no	yes
7609	2	t571	ST398	398	V (5C2&5)	yes	yes	yes	yes	yes	yes	yes	yes	yes	yes	yes	yes	yes	yes	yes	yes	yes	yes	no	no	no	yes	yes	yes	yes	yes	yes	yes	no	no	no	no	no	no	yes	yes	yes	yes	no	yes	yes	no	no	yes
7635	9	t571	ST8814	398	V (5C2&5)	yes	yes	yes	yes	no	yes	yes	yes	yes	yes	yes	yes	yes	yes	yes	yes	yes	yes	no	no	no	yes	yes	yes	yes	yes	yes	yes	no	no	no	no	no	no	yes	yes	yes	yes	no	yes	yes	no	no	yes
7644	9	t571	ST8814	398	V (5C2&5)	yes	yes	yes	yes	no	yes	yes	yes	yes	yes	yes	yes	yes	yes	yes	yes	yes	yes	no	no	no	yes	yes	yes	yes	yes	yes	yes	no	no	no	no	no	no	yes	yes	yes	yes	no	yes	yes	no	no	yes
7634	9	t571	ST8814	398	V (5C2&5)	yes	yes	yes	yes	no	yes	yes	yes	yes	yes	yes	yes	yes	yes	yes	yes	yes	yes	no	no	no	yes	yes	yes	yes	yes	yes	yes	no	no	no	no	no	no	yes	yes	yes	yes	no	yes	yes	no	no	yes
7645	9	t571	ST8814	398	V (5C2&5)	yes	yes	yes	yes	no	yes	yes	yes	yes	yes	yes	yes	yes	yes	yes	yes	yes	yes	no	no	no	yes	yes	yes	yes	yes	yes	yes	no	no	no	no	no	no	yes	yes	yes	yes	no	yes	yes	no	no	yes
7615	4	t3092	ST72	8	IVa	yes	yes	yes	yes	no	yes	yes	yes	yes	yes	yes	yes	yes	yes	yes	yes	yes	yes	no	no	no	yes	yes	yes	yes	yes	yes	yes	yes	yes	yes	yes	yes	no	yes	yes	yes	no	yes	no	no	no	yes	yes
7616	4	t3092	ST72	8	IVa	yes	yes	yes	yes	no	yes	yes	yes	yes	yes	yes	yes	yes	yes	yes	yes	yes	yes	no	no	no	yes	yes	yes	yes	yes	yes	yes	yes	yes	yes	yes	yes	no	yes	yes	yes	no	yes	no	no	no	yes	yes
7618	5	t16964	ST9	1	V (5C2&5)	yes	yes	yes	yes	no	yes	yes	yes	yes	yes	yes	yes	yes	yes	yes	yes	yes	yes	no	no	no	yes	yes	yes	yes	yes	yes	yes	no	no	no	no	no	no	yes	yes	yes	yes	no	yes	no	yes	no	yes
7643	5	NA	ST9	1	V (5C2&5)	yes	yes	yes	yes	no	yes	yes	yes	yes	yes	yes	yes	yes	yes	yes	yes	yes	yes	no	no	no	yes	yes	yes	yes	yes	yes	yes	no	no	no	no	no	no	yes	yes	yes	yes	no	yes	no	yes	no	yes
7642	5	t16964	ST9	1	V (5C2&5)	yes	yes	yes	yes	no	yes	yes	yes	yes	yes	yes	yes	yes	yes	yes	yes	yes	yes	no	no	no	yes	yes	yes	yes	yes	yes	yes	no	no	no	no	no	no	yes	yes	yes	yes	no	yes	no	yes	no	yes
7621	5	t16964	ST9	1	V (5C2&5)	yes	yes	yes	yes	no	yes	yes	yes	yes	yes	yes	yes	yes	yes	yes	yes	yes	yes	no	no	no	yes	yes	yes	yes	yes	yes	yes	no	no	no	no	no	no	yes	yes	yes	yes	no	yes	no	yes	no	yes
7622	5	t16964	ST9	1	V (5C2&5)	yes	yes	yes	yes	no	yes	yes	yes	yes	yes	yes	yes	yes	yes	yes	yes	yes	yes	no	no	no	yes	yes	yes	yes	yes	yes	yes	no	no	no	no	no	no	yes	yes	yes	yes	no	yes	no	yes	no	yes
7633	7	t16964	ST9	1	V (5C2&5)	yes	yes	yes	yes	no	yes	yes	yes	yes	yes	yes	yes	yes	yes	yes	yes	yes	yes	no	no	no	yes	yes	yes	yes	yes	yes	yes	no	no	no	no	no	no	yes	yes	yes	yes	no	yes	no	yes	no	yes
7629	7	t16964	ST9	1	V (5C2&5)	yes	yes	yes	yes	no	yes	yes	yes	yes	yes	yes	yes	yes	yes	yes	yes	yes	yes	no	no	no	yes	yes	yes	yes	yes	yes	yes	no	no	no	no	no	no	yes	yes	yes	yes	no	yes	no	yes	no	yes
7612	3	t16964	ST9	1	V (5C2&5)	yes	yes	yes	yes	no	yes	yes	yes	yes	yes	yes	yes	yes	yes	yes	yes	yes	yes	no	no	no	yes	yes	yes	yes	yes	yes	yes	no	no	no	no	no	no	yes	yes	yes	yes	no	yes	no	yes	no	yes
7614	3	t16964	ST9	1	V (5C2&5)	yes	yes	yes	yes	no	yes	yes	yes	yes	yes	yes	yes	yes	yes	yes	yes	yes	yes	no	no	no	yes	yes	yes	yes	yes	yes	yes	no	no	no	no	no	no	yes	yes	yes	yes	no	yes	no	yes	no	yes
7631	7	t16964	ST9	1	V (5C2&5)	yes	yes	yes	yes	no	yes	yes	yes	yes	yes	yes	yes	yes	yes	yes	yes	yes	yes	no	no	no	yes	yes	yes	yes	yes	yes	yes	no	no	no	no	no	no	yes	yes	yes	yes	no	yes	no	yes	no	yes
7632	7	t16964	ST9	1	V (5C2&5)	yes	yes	yes	yes	no	yes	yes	yes	yes	yes	yes	yes	yes	yes	yes	yes	yes	yes	no	no	no	yes	yes	yes	yes	yes	yes	yes	no	no	no	no	no	no	yes	yes	yes	yes	no	yes	no	yes	no	yes
[truncated: 77 more columns]
